# Supplementary material for: ERK mediates interferon gamma-induced melanoma cell death
Source: Mol Cancer. 2023 Oct 6;22:165. doi: 10.1186/s12943-023-01868-x (PMC10557262; doi:10.1186/s12943-023-01868-x)
Supplement: Supplementary file 2 — Supplementary Material 2 [file 12943_2023_1868_MOESM2_ESM.xlsx]

## Sheet: Antibodies
Antibody	Vendor	Catalog#
GAPDH (D16H11) XP®	Cell Signaling Technology	Cat# 5174S
DR5 (D4E9) XP®	Cell Signaling Technology	Cat# 8074T
Phospho-p44/42 MAPK (Erk1/2) (Thr202/Tyr204)	Cell Signaling Technology	Cat# 9101S
p44/42 MAPK (Erk1/2)	Cell Signaling Technology	Cat# 9102S
Phospho-Stat1 (Tyr701) (58D6)	Cell Signaling Technology	Cat# 9167S
Total STAT1	Cell Signaling Technology	Cat# 9172S
Phospho-Stat1 (Tyr701) (58D6)	Cell Signaling Technology	Cat# 9167S
Noxa Antibody (114C307.1)	Novus Biologicals	Cat# NB600-1159SS
GAPDH (0411)	Santa Cruz Biotechnology	Cat# sc-47724

## Sheet: Reagents
Reagent	Vendor	Catalog#
Recombinant Human IFNg	Peprotech	Cat# 300-002
Ulixertinib (BVD-523)	SelleckChem	Cat# S7854
Z-IETD-FMK	SelleckChem	Cat# S7314
Phorbol 12-myristate 13-acetate (PMA)	SelleckChem	Cat# S7791
Methyl Sulfoxide, OmniSolv	Millipore	Cat# MX1456P-6
CellTiter-Glo Luminescent Cell	Promega	Cat# G7572
Incucyte Cytotox Red Reagent	Sartorius	Cat# 4632
NUCLEAR-ID® Red DNA stain	Enzo Life Sciences	Cat# ENZ-52406
CellEvent™ Caspase-3/7 Detection Reagent - Green	Thermo Scientific	Cat# C10723

## Sheet: shRNA
shRNA_name	Sequence		Source
GFP	GGGCGAGGAGCTGTTCACCG		All shRNA sequences are taken from The RNAi Consortium
shDR5_1	CTCACTGGAATGACCTCCTTT		https://www.broadinstitute.org/rnai-consortium/rnai-consortium-shrna-library
shDR5_2	GCAGAAGATTGAGGACCACTT
shNOXA_1	GCTTCTGTTCAGATGATCTTT
shNOXA_2	CTCAGGAGATTTGGAGACAAA

## Sheet: Software
Software	Reference#	URL
HISAT2 v2.1.0	Kim et al.	https://daehwankimlab.github.io/hisat2/
StringTie v1.3.3b	Pertea et al.	https://ccb.jhu.edu/software/stringtie/#pub
HTSeq v0.6.1p1	Anders et al.	https://htseq.readthedocs.io/en/master/
DESeq v1.38.2	Love et al.	https://bioconductor.org/packages/release/bioc/html/DESeq2.htmlhttps://bioconductor.org/packages/release/bioc/html/DESeq2.html
MAGeCK v0.5.9.4	Li et al.	https://sourceforge.net/p/mageck/wiki/Home/
R v4.2.2	-	https://cran.r-project.org
ClusterProfiler v4.6.2, R package	Wu et al.	https://bioconductor.org/packages/release/bioc/html/clusterProfiler.html
ReactomePA v1.42.0, R package	Yu et al.	https://bioconductor.org/packages/release/bioc/html/ReactomePA.html
Msigdbr v7.5.1, R package	Subramanian et al., Liberzon et al.	https://bioconductor.org/packages/release/data/experiment/html/msigdb.html
SynergyFinder v3.0	Ianewski et al.	https://synergyfinder.fimm.fi
Fiji	Schindelin J et al.	https://imagej.net/software/fiji/
DescTools v0.99.48	-	https://andrisignorell.github.io/DescTools/
pheatmap v1.0.12	-	https://github.com/raivokolde/pheatmap
References
1. Kim D, Langmead B, Salzberg SL. HISAT: a fast spliced aligner with low memory requirements. Nat Methods. 2015;12:357–60.
2. Pertea M, Pertea GM, Antonescu CM, Chang T-C, Mendell JT, Salzberg SL. StringTie enables improved reconstruction of a transcriptome from RNA-seq reads. Nat Biotechnol. 2015;33:290–5.
3. Anders S, Pyl PT, Huber W. HTSeq—a Python framework to work with high-throughput sequencing data. Bioinformatics. 2015;31:166–9.
4. Love MI, Huber W, Anders S. Moderated estimation of fold change and dispersion for RNA-seq data with DESeq2. Genome Biology. 2014;15:550.
5. Li W, Xu H, Xiao T, Cong L, Love MI, Zhang F, et al. MAGeCK enables robust identification of essential genes from genome-scale CRISPR/Cas9 knockout screens. Genome Biology. 2014;15:554.
6. Wu T, Hu E, Xu S, Chen M, Guo P, Dai Z, et al. clusterProfiler 4.0: A universal enrichment tool for interpreting omics data. The Innovation. 2021;2:100141.
7. Yu G, He Q-Y. ReactomePA: an R/Bioconductor package for reactome pathway analysis and visualization. Mol BioSyst. 2016;12:477–9.
9. 1. Subramanian A, Tamayo P, Mootha VK, Mukherjee S, Ebert BL, Gillette MA, et al. Gene set enrichment analysis: A knowledge-based approach for interpreting genome-wide expression profiles. Proceedings of the National Academy of Sciences. 2005;102:15545–50.
8. Liberzon A, Subramanian A, Pinchback R, Thorvaldsdóttir H, Tamayo P, Mesirov JP. Molecular signatures database (MSigDB) 3.0. Bioinformatics. 2011;27:1739–40.
10. Liberzon A, Birger C, Thorvaldsdóttir H, Ghandi M, Mesirov JP, Tamayo P. The Molecular Signatures Database Hallmark Gene Set Collection. Cell Systems. 2015;1:417–25.
11. Ianevski A, Giri AK, Aittokallio T. SynergyFinder 3.0: an interactive analysis and consensus interpretation of multi-drug synergies across multiple samples. Nucleic Acids Res. 2022;gkac382
12. Schindelin J, Arganda-Carreras I, Frise E, Kaynig V, Longair M, Pietzsch T, et al. Fiji: an open-source platform for biological-image analysis. Nat Methods. 2012;9:676–82
