# Supplementary material for: ERK mediates interferon gamma-induced melanoma cell death
Source: Mol Cancer. 2023 Oct 6;22:165. doi: 10.1186/s12943-023-01868-x (PMC10557262; doi:10.1186/s12943-023-01868-x)
Supplement: Supplementary file 4 — Supplementary Material 4 [file 12943_2023_1868_MOESM4_ESM.xlsx]

## Sheet: m230_DMSO_vs_IFNg_sig
	baseMean	log2FoldChange	lfcSE	stat	pvalue	padj
A2M	10759.2	-5.77804	1.20735	-4.78573	1.70367e-06	6.92472e-05
A2M-AS1	301.211	-5.80448	0.672928	-8.62571	6.36954e-18	8.6558e-16
ABCB5	985.369	1.47328	0.215049	6.85088	7.33968e-12	5.96657e-10
ABCC11	103.51	-2.35985	0.40064	-5.89019	3.85749e-09	2.3077e-07
AC005052.1	19.5072	2.77102	0.82164	3.37255	0.000744755	0.014075
AC007448.3	12.4435	-3.63292	1.11069	-3.27085	0.00107223	0.0187701
AC007546.2	106.98	-1.8198	0.45779	-3.97518	7.03272e-05	0.00191791
AC007991.4	31.5731	-7.47537	1.57386	-4.74971	2.03713e-06	8.12459e-05
AC009950.1	76.0328	-3.43816	0.519195	-6.6221	3.54138e-11	2.69812e-09
AC011247.1	40.7641	3.12057	0.670553	4.65372	3.26003e-06	0.000127037
AC011511.2	39.6834	-3.15521	0.693561	-4.54929	5.38268e-06	0.000200993
AC011511.5	20.1888	-2.96831	0.813705	-3.6479	0.000264393	0.00589507
AC015909.2	26.475	2.00706	0.621049	3.23173	0.00123042	0.0208215
AC015909.3	140.156	1.50384	0.329851	4.55914	5.13627e-06	0.000192638
AC015911.3	11.1892	-7.49497	2.09812	-3.57223	0.000353953	0.0076007
AC015911.7	14.4169	-7.80267	2.11402	-3.69092	0.000223443	0.00513014
AC016027.1	82.8854	1.34832	0.359009	3.75566	0.000172883	0.00410234
AC016831.6	145.95	-1.03343	0.301521	-3.42738	0.000609445	0.0120261
AC022916.1	101.506	-1.57703	0.362504	-4.35038	1.35902e-05	0.000461794
AC023449.2	71.1866	-1.51945	0.411106	-3.69599	0.000219032	0.00504248
AC025171.2	97.8414	-1.01583	0.332484	-3.05529	0.00224841	0.0331601
AC061992.1	96.1522	-6.6896	0.81152	-8.2433	1.6753e-16	2.01868e-14
AC072022.2	26.6002	-3.44169	0.85648	-4.01841	5.85925e-05	0.00165363
AC073130.1	69.3796	1.63072	0.368537	4.42485	9.65091e-06	0.000338779
AC079466.1	104.762	-4.58074	0.631966	-7.24839	4.21765e-13	4.02572e-11
AC083837.1	39.3195	-5.40499	1.27119	-4.25191	2.11954e-05	0.000684621
AC083837.2	24.0085	-5.16405	1.34216	-3.84756	0.000119298	0.00300279
AC093535.1	21.3064	-2.84038	0.855702	-3.31936	0.000902254	0.0164578
AC093535.2	40.5691	-4.12446	1.08012	-3.81854	0.000134245	0.00333943
AC099343.3	106.789	-1.26065	0.31179	-4.04326	5.27134e-05	0.00150775
AC103718.1	23.3451	2.26552	0.668186	3.39055	0.000697521	0.0133456
AC110285.7	559.413	-1.45879	0.257479	-5.66566	1.46461e-08	8.21247e-07
AC114296.1	532.321	-1.27246	0.414335	-3.07109	0.00213276	0.0318976
AC116347.1	91.6274	-1.53078	0.515328	-2.97051	0.0029731	0.0417656
AC116366.1	76.8544	-3.80701	0.539506	-7.05647	1.70784e-12	1.50343e-10
AC124319.2	79.5621	-1.52741	0.467913	-3.2643	0.00109737	0.0191027
AC135048.4	60.4161	-1.69088	0.444018	-3.80814	0.000140017	0.00342722
AC207130.1	327.48	1.33795	0.351302	3.80854	0.000139792	0.00342722
ACKR4	23.8771	-3.09314	0.713229	-4.33681	1.44564e-05	0.000488298
ACTA2	100.566	-4.22858	0.841504	-5.02502	5.03379e-07	2.17619e-05
ACTN2	65.8685	1.45432	0.402488	3.61333	0.000302289	0.00664369
ADAMTSL1	10.0864	-7.1052	1.7295	-4.10824	3.98692e-05	0.00119379
ADAR	21724.1	-1.05929	0.178948	-5.91954	3.22841e-09	1.94506e-07
ADGRE5	1871.18	-1.59267	0.185263	-8.59682	8.19541e-18	1.09638e-15
ADGRG1	16617.4	1.26041	0.405321	3.10964	0.00187314	0.0290064
AGBL2	116.753	-1.32313	0.338621	-3.90739	9.32968e-05	0.00242053
AGRN	4590.99	-1.83097	0.33348	-5.4905	4.00805e-08	2.1214e-06
AGTRAP	1350.71	-1.45267	0.213981	-6.78881	1.13065e-11	9.10412e-10
AIM2	13.7628	-5.12871	1.34289	-3.81915	0.000133912	0.00333602
AK4	113.562	-3.02409	0.968507	-3.12242	0.00179368	0.0280453
AKAP13	6161.54	-1.18649	0.359275	-3.30246	0.000958414	0.0172312
AKAP3	118.786	-1.08529	0.351405	-3.08843	0.00201217	0.0306333
AL021707.6	74.1918	-1.32405	0.392014	-3.37756	0.000731315	0.0138518
AL035541.1	710.184	1.33218	0.34957	3.81091	0.000138454	0.0034191
AL121772.1	25.5719	1.78895	0.575166	3.11032	0.00186886	0.0289708
AL121985.1	58.7935	-4.40234	0.719666	-6.11719	9.52371e-10	6.08062e-08
AL157392.3	440.974	-1.02033	0.25006	-4.08033	4.49723e-05	0.00132423
AL157871.2	55.1827	-4.6083	0.883482	-5.21607	1.82762e-07	8.79637e-06
AL157871.3	14.5854	-4.54211	1.28374	-3.53818	0.000402897	0.00853518
AL161646.1	243.523	-2.33262	0.63561	-3.6699	0.000242644	0.00546754
AL353746.1	59.5082	-3.83099	0.863196	-4.43814	9.07379e-06	0.000321845
AL445490.1	82.9731	-3.78139	0.572454	-6.60558	3.95962e-11	3.0033e-09
AL590999.1	106.941	-1.21779	0.385975	-3.15509	0.00160448	0.0257229
AL591845.1	205.031	-1.11748	0.305317	-3.66006	0.000252154	0.00567068
AL671883.2	25.2682	-2.95427	0.864152	-3.4187	0.000629221	0.0123447
ALDH1A1	198.607	1.07896	0.32686	3.30098	0.000963493	0.0172859
ALDH1B1	1252.1	1.46594	0.421851	3.47503	0.000510801	0.0104309
ALMS1P1	125.959	-1.80296	0.335146	-5.37962	7.46432e-08	3.76317e-06
ALPK1	1768.73	-2.03783	0.133234	-15.2951	8.24668e-53	4.37847e-50
AMOTL2	1987.43	-2.37189	0.379954	-6.24256	4.30462e-10	2.85686e-08
ANGPTL6	100.148	1.01439	0.330284	3.07126	0.00213159	0.0318976
ANTXR2	192.151	-1.70291	0.526353	-3.23531	0.00121512	0.0206611
APOBEC3G	630.914	-1.67136	0.435252	-3.83997	0.000123048	0.00308801
APOL1	8073.49	-7.72935	0.444307	-17.3964	8.78279e-68	7.1057e-65
APOL2	6147.67	-1.81995	0.129972	-14.0027	1.50162e-44	6.0744e-42
APOL3	435.27	-8.44797	0.78052	-10.8235	2.66359e-27	5.95452e-25
APOL4	1277.28	-10.9678	1.07314	-10.2203	1.60875e-24	3.17821e-22
APOL6	11074.1	-4.29161	0.321437	-13.3513	1.16348e-40	4.20585e-38
ARHGEF11	4296.62	-1.10946	0.181045	-6.12808	8.89467e-10	5.72426e-08
ARHGEF17	738.514	-1.19485	0.407903	-2.92924	0.00339795	0.046148
ARID5A	243.987	-1.76345	0.271211	-6.50214	7.91868e-11	5.82417e-09
ARID5B	4086.44	-1.14524	0.221723	-5.16521	2.40168e-07	1.1272e-05
ARNTL2	31.8024	-2.16361	0.524095	-4.12827	3.65496e-05	0.00111486
ARRDC3	798.611	-1.21931	0.19115	-6.37881	1.78465e-10	1.24779e-08
ARSI	68.9669	2.29989	0.711126	3.23415	0.00122005	0.0207068
ART3	94.758	-5.21075	0.916495	-5.68551	1.3042e-08	7.36159e-07
ATF3	162.206	-1.8617	0.452169	-4.11726	3.83397e-05	0.00115756
ATOH8	703.887	-1.66872	0.22985	-7.26002	3.8702e-13	3.73606e-11
ATP10A	1942.85	-1.49553	0.328957	-4.54629	5.46002e-06	0.000202988
ATP11A	4360.24	-1.19912	0.205614	-5.8319	5.47991e-09	3.22158e-07
ATP6V0A4	47.5678	2.72388	0.615987	4.42198	9.78009e-06	0.000341901
ATP6V0D2	2271.1	1.45017	0.419448	3.45732	0.000545567	0.0109695
ATP6V1E2	441.745	1.08918	0.212116	5.13483	2.82401e-07	1.31093e-05
AZIN2	456.039	-1.86731	0.372998	-5.00623	5.55076e-07	2.38753e-05
B2M	34615.4	-2.1189	0.297554	-7.12106	1.07102e-12	9.73084e-11
B4GALT5	19457.7	-1.32701	0.233849	-5.67467	1.38959e-08	7.8176e-07
BANCR	421.837	-8.60717	0.780558	-11.0269	2.8333e-28	6.87682e-26
BATF2	1539.12	-6.36669	0.444518	-14.3227	1.5788e-46	6.87791e-44
BATF3	58.3706	-4.27634	0.55645	-7.68503	1.52958e-14	1.64478e-12
BCL6	1257.37	-2.22427	0.426795	-5.21156	1.87262e-07	8.98752e-06
BISPR	177.404	-2.09409	0.412921	-5.07141	3.94874e-07	1.75167e-05
BMX	705.041	1.07214	0.347386	3.08631	0.00202661	0.0307225
BST2	4910.62	-3.93935	0.429637	-9.16902	4.77357e-20	7.37299e-18
BTBD19	346.223	-1.38786	0.332888	-4.16913	3.0576e-05	0.000947968
BTN3A1	2343.91	-1.40164	0.165217	-8.48363	2.18273e-17	2.74701e-15
BTN3A3	1797.89	-1.99853	0.245002	-8.15722	3.42821e-16	4.04481e-14
C12orf76	1135.09	-1.45801	0.326652	-4.46348	8.06379e-06	0.000288429
C19orf12	4052.59	-1.13862	0.27363	-4.16114	3.1666e-05	0.000976416
C19orf66	5542.13	-1.06569	0.262111	-4.0658	4.78687e-05	0.00139262
C1R	295.657	-3.68217	0.372431	-9.88684	4.74791e-23	9.0637e-21
C1RL	32.2536	-3.44565	0.794145	-4.33881	1.43256e-05	0.000484843
C1S	84.3137	-3.81068	0.614492	-6.20136	5.59787e-10	3.67211e-08
C2	150.792	-4.32798	0.557336	-7.76547	8.13458e-15	8.85939e-13
C2-AS1	9.9251	-6.5906	1.77837	-3.70597	0.000210584	0.00490785
C2CD2	13.0708	-4.46637	1.40849	-3.17104	0.00151893	0.0246717
C3	68.9382	-6.00296	1.03902	-5.77754	7.5802e-09	4.42569e-07
C3AR1	67.8839	-2.46269	0.824315	-2.98755	0.00281219	0.0398824
C4A	14.5494	-6.66918	1.66635	-4.00227	6.27371e-05	0.00175005
C4orf54	59.4577	-4.46722	0.630176	-7.08884	1.35238e-12	1.20931e-10
C5orf56	483.034	-4.26409	0.261745	-16.291	1.14315e-59	6.93646e-57
CA11	162.949	-4.80546	0.446263	-10.7682	4.86212e-27	1.04566e-24
CA13	275.509	-1.35636	0.313718	-4.3235	1.53574e-05	0.000515658
CACNA1I	37.2229	-8.54779	1.54078	-5.54769	2.89465e-08	1.56625e-06
CAND2	547.583	-6.74946	0.540679	-12.4833	9.2075e-36	2.79349e-33
CASP10	78.3482	-1.29693	0.387875	-3.34367	0.000826767	0.0152848
CASP4	1210.54	-1.31471	0.187875	-6.99778	2.60056e-12	2.26582e-10
CBR3-AS1	377.001	-1.33206	0.233395	-5.7073	1.1478e-08	6.52209e-07
CCDC171	2166.75	1.196	0.163044	7.33543	2.2101e-13	2.18311e-11
CCDC194	92.3454	-5.74712	0.827312	-6.94674	3.73824e-12	3.19159e-10
CCR1	110.844	-4.14246	1.1568	-3.58096	0.000342335	0.00741739
CCSAP	1734.92	-1.41506	0.208877	-6.77461	1.24744e-11	9.9293e-10
CD274	1827.64	-3.19639	0.19374	-16.4984	3.76801e-61	2.66744e-58
CD33	29.7829	-4.05653	0.996503	-4.07076	4.686e-05	0.00136561
CD47	4453.63	-1.23392	0.149975	-8.22748	1.91198e-16	2.28765e-14
CD48	132.817	-4.75818	0.486658	-9.77726	1.40978e-22	2.57551e-20
CD5L	151.163	-2.61358	0.511877	-5.10589	3.29243e-07	1.48721e-05
CD74	10286.1	-10.2625	0.302684	-33.9051	5.60551e-252	9.52376e-248
CDKN1A	544.754	-2.80953	0.346016	-8.11966	4.67497e-16	5.47777e-14
CEBPD	1897.4	-1.54073	0.222028	-6.93936	3.93881e-12	3.32937e-10
CERK	3664.54	1.09399	0.133575	8.19002	2.61181e-16	3.10312e-14
CETP	18.4408	-5.69458	1.59424	-3.57197	0.000354312	0.0076007
CFAP61	2646.58	2.28005	0.435347	5.23732	1.62923e-07	7.90874e-06
CFB	131.954	-5.29738	0.58214	-9.09985	9.04594e-20	1.36009e-17
CFH	55.8471	-4.30324	0.927194	-4.64114	3.46486e-06	0.000134709
CHAC1	655.299	-3.35485	0.390968	-8.58089	9.41436e-18	1.24961e-15
CHRNA1	103.804	-5.95204	1.01998	-5.83543	5.36518e-09	3.16508e-07
CHRNA6	114.817	-2.80711	0.777371	-3.61103	0.000304979	0.00668593
CHST11	7481.04	-1.13463	0.105151	-10.7905	3.815e-27	8.41354e-25
CIITA	4916.54	-4.79465	0.301935	-15.8798	8.75026e-57	5.12645e-54
CLEC2B	105.993	-1.90384	0.329688	-5.77469	7.7094e-09	4.48571e-07
CLIC2	21.249	-6.34471	1.84048	-3.44732	0.000566179	0.0113169
CLIP2	2851.99	-1.98038	0.453905	-4.36299	1.28294e-05	0.000436818
CMPK2	327.068	-7.00277	0.617837	-11.3343	8.87058e-30	2.35486e-27
COL6A5	354.887	1.63225	0.521367	3.13071	0.00174386	0.0274336
CORO2B	550.971	1.21999	0.413256	2.95215	0.00315566	0.0436246
COTL1	5031.21	1.21584	0.276724	4.39368	1.11446e-05	0.000385636
CPA2	39.2305	-2.03001	0.596836	-3.40129	0.00067068	0.012993
CPED1	633.921	-1.13242	0.277244	-4.08455	4.41616e-05	0.00130993
CPM	538.253	1.79089	0.529224	3.384	0.000714391	0.0136223
CPPED1	1921.87	-1.07266	0.34522	-3.10717	0.0018889	0.0291484
CRIP2	120.764	-1.1967	0.369866	-3.23549	0.00121434	0.0206611
CRISPLD1	643.854	-1.74368	0.431677	-4.0393	5.36103e-05	0.00153082
CRYZL2P-SEC16B	18.5389	-2.95831	0.926428	-3.19324	0.00140686	0.0231613
CSF1	786.544	-5.37759	0.329585	-16.3163	7.56139e-60	4.75807e-57
CSMD1	369.133	-1.65893	0.449789	-3.68823	0.000225816	0.00517308
CTCFL	36.9726	2.10631	0.620731	3.39328	0.000690612	0.0132582
CTDSP2	3400.1	-1.16726	0.232081	-5.02952	4.917e-07	2.14205e-05
CTSL	4673.59	-1.00553	0.190651	-5.27419	1.33345e-07	6.54777e-06
CTSO	355.972	-3.07707	0.325766	-9.44565	3.53213e-21	6.00108e-19
CTSS	630.068	-4.25311	0.672498	-6.32435	2.543e-10	1.72822e-08
CXCL10	896.881	-10.657	1.09332	-9.74733	1.89391e-22	3.42313e-20
CXCL11	710.007	-12.3625	1.52878	-8.08647	6.14186e-16	7.05069e-14
CXCL12	107.248	-2.85296	0.865606	-3.29591	0.000981044	0.0175268
CXCL16	659.503	-1.93759	0.16601	-11.6715	1.78232e-31	4.88412e-29
CXCL9	1949.26	-10.7659	0.84596	-12.7262	4.22721e-37	1.33001e-34
CYR61	239.14	-2.57592	0.397847	-6.47465	9.50295e-11	6.87043e-09
CYTOR	426.99	-1.39395	0.210295	-6.62855	3.38989e-11	2.59434e-09
DAAM2	116.819	-1.18558	0.338022	-3.50741	0.000452492	0.00939834
DANCR	1411.93	1.48495	0.169637	8.75368	2.06497e-18	2.89949e-16
DAPK2	40.8052	-2.95657	0.637726	-4.63611	3.5502e-06	0.000137712
DAPK3	2526.45	-1.0677	0.154685	-6.90238	5.11381e-12	4.259e-10
DAXX	484.296	-1.53974	0.216526	-7.11109	1.15126e-12	1.03492e-10
DCC	11.8322	-5.33418	1.77532	-3.00463	0.00265906	0.0380602
DCDC2	40.033	1.75678	0.536126	3.2768	0.00104991	0.018485
DDX58	2821.35	-3.98621	0.349566	-11.4033	4.02461e-30	1.08537e-27
DDX60	494.016	-3.47407	0.285107	-12.1851	3.73031e-34	1.09272e-31
DDX60L	1096.08	-2.50379	0.192913	-12.9789	1.61281e-38	5.37286e-36
DENND6B	45.3773	-1.83453	0.618761	-2.96485	0.00302833	0.0422752
DEPP1	74.9232	-2.51872	0.622269	-4.04763	5.17384e-05	0.00148737
DHRS2	95.3661	-2.44434	0.432186	-5.65576	1.55162e-08	8.67172e-07
DHX58	1997.56	-2.21177	0.308251	-7.17521	7.21953e-13	6.70272e-11
DLX2	61.6382	-1.64484	0.559513	-2.93976	0.00328462	0.0449321
DNAAF3	42.1274	-1.7055	0.577087	-2.95537	0.00312297	0.0432784
DNMT3B	178.638	-1.71316	0.399139	-4.29214	1.76956e-05	0.000580402
DOCK10	1650.68	-1.0867	0.323469	-3.35953	0.00078075	0.0146412
DPYS	25.1613	-4.91486	1.25613	-3.9127	9.12703e-05	0.00237835
DRAM1	461.154	-1.08585	0.290091	-3.74314	0.000181733	0.0042706
DTX3L	10860.8	-2.23653	0.350132	-6.38768	1.68424e-10	1.18245e-08
DYRK4	702.947	-1.1455	0.325672	-3.51733	0.000435912	0.00912087
EGLN3	359.084	1.10538	0.206496	5.35302	8.64995e-08	4.32243e-06
EIF2AK2	8833.82	-1.06112	0.162266	-6.53938	6.1774e-11	4.58314e-09
ENPP2	500.49	-2.61071	0.237274	-11.0029	3.69901e-28	8.85158e-26
ERAP1	3329.28	-1.33306	0.108946	-12.236	1.99635e-34	5.95051e-32
ERAP2	4135.99	-1.63917	0.292041	-5.61282	1.99054e-08	1.10521e-06
ERBB4	28.4203	-2.77013	0.803485	-3.44764	0.000565502	0.0113169
EXOC3L1	69.0292	-2.51696	0.675375	-3.72676	0.000193959	0.00453908
EXPH5	153.605	-1.00248	0.328193	-3.05455	0.00225398	0.0332134
FAM107A	81.9653	-7.95653	1.4401	-5.52498	3.29517e-08	1.77167e-06
FAM122C	111.209	-1.22949	0.326142	-3.76979	0.000163387	0.00393193
FAM167B	957.079	-2.90669	0.684322	-4.24755	2.16123e-05	0.000696397
FAM174B	1312.98	1.00317	0.307016	3.26749	0.00108505	0.0189271
FAM207A	173.029	1.12309	0.255085	4.40281	1.06855e-05	0.000370505
FAM69C	442.086	2.11803	0.704041	3.00839	0.00262637	0.0376875
FAS	122.513	-1.96452	0.352668	-5.57043	2.54104e-08	1.38818e-06
FASTK	4964.59	-1.02342	0.328162	-3.11865	0.00181685	0.0283455
FAT2	81.8192	1.54921	0.349604	4.43132	9.36599e-06	0.000330828
FBXO6	423.345	-2.6785	0.370218	-7.23494	4.65752e-13	4.42074e-11
FCGR2B	191.71	-4.11982	0.68002	-6.05839	1.37494e-09	8.55686e-08
FCRL1	18.9138	-4.60714	1.25215	-3.67939	0.000233788	0.00531735
FGF14	497.568	1.59551	0.391448	4.07593	4.58311e-05	0.00134253
FHDC1	170.415	-1.32291	0.331495	-3.99074	6.58683e-05	0.00181673
FLI1	10.6111	-6.2649	1.76078	-3.55802	0.00037366	0.00796547
FLT3LG	38.8872	-2.49163	0.598522	-4.16297	3.14138e-05	0.000972168
FOSL1	274.879	-1.21079	0.265512	-4.5602	5.11056e-06	0.000192098
FOSL2	2536.96	-1.16351	0.399866	-2.90974	0.00361731	0.0485873
FOXP2	58.0844	-1.30644	0.414081	-3.15503	0.00160484	0.0257229
FRG2DP	1373.78	1.83974	0.547252	3.36178	0.000774419	0.0145385
FRMD4A	4214.81	-1.87627	0.254768	-7.36461	1.77663e-13	1.77558e-11
FST	2319.24	-1.60591	0.291533	-5.5085	3.61904e-08	1.92751e-06
FXYD3	63.9713	1.91867	0.485723	3.95014	7.81061e-05	0.00209972
FYB1	3923.99	-3.68246	0.164849	-22.3384	1.56583e-110	3.32542e-107
FZD5	921.393	-1.24083	0.191357	-6.48436	8.91086e-11	6.4699e-09
GALNT16	24.913	-7.20266	1.58215	-4.55246	5.30219e-06	0.000198423
GALT	854.128	-1.00651	0.253	-3.97831	6.94081e-05	0.00189894
GAPLINC	122.366	1.3998	0.390931	3.58067	0.00034271	0.00741739
GASAL1	49.3558	-1.65901	0.487272	-3.40469	0.000662382	0.0128616
GBP1	21437.2	-6.74092	0.205919	-32.7357	4.84759e-235	4.11803e-231
GBP1P1	282.364	-9.96838	1.41129	-7.06332	1.62575e-12	1.43862e-10
GBP2	2059.22	-6.30596	0.322154	-19.5743	2.559e-85	2.8985e-82
GBP3	2511.19	-3.66954	0.328818	-11.1598	6.41493e-29	1.62671e-26
GBP4	3066.47	-11.5876	0.765377	-15.1397	8.8556e-52	4.55929e-49
GBP5	910.782	-9.55397	0.652565	-14.6407	1.54568e-48	7.29477e-46
GBP7	18.3512	-7.38947	1.62731	-4.54092	5.6008e-06	0.000207315
GCNT3	104.648	-2.18033	0.436377	-4.99643	5.84013e-07	2.50565e-05
GIMAP2	377.05	-2.52651	0.263311	-9.59513	8.38128e-22	1.49893e-19
GLDC	182.139	-3.6203	0.522339	-6.93095	4.18026e-12	3.51597e-10
GLDCP1	32.415	-3.03504	0.756502	-4.01195	6.02204e-05	0.00169395
GOLGA2P5	91.1986	-2.97922	0.489295	-6.08881	1.13754e-09	7.15809e-08
GOLM1	11057.1	-1.95733	0.196533	-9.95932	2.29627e-23	4.43337e-21
GPM6A	18.504	-2.36748	0.769526	-3.07654	0.00209421	0.0313762
GPR158	1556.84	1.31415	0.425471	3.08868	0.00201045	0.0306333
GPRC5A	117.169	1.64371	0.409814	4.01088	6.04937e-05	0.00169882
GRAMD2B	343.33	-2.00677	0.43055	-4.66095	3.14749e-06	0.000123501
GRAP2	189.217	-4.99664	0.525163	-9.51445	1.8268e-21	3.19973e-19
GRIP2	27.3528	-5.52488	1.31821	-4.1912	2.77484e-05	0.000863454
GSTK1	4224.2	-1.55224	0.182897	-8.48694	2.12142e-17	2.68977e-15
GVINP1	156.791	-3.38229	0.47091	-7.18245	6.84712e-13	6.3919e-11
HAGLR	3816.37	1.10277	0.322227	3.42234	0.000620849	0.0122227
HAO2	83.281	-2.57493	0.765086	-3.36554	0.000763937	0.0143895
HAPLN3	2870.77	-4.14984	0.479573	-8.65321	5.00706e-18	6.86048e-16
HAS2	4290.57	1.73542	0.410896	4.2235	2.40539e-05	0.000766745
HCP5	168.179	-6.12927	0.657355	-9.32413	1.11894e-20	1.8638e-18
HELB	447.87	-1.22422	0.204137	-5.99705	2.00929e-09	1.23688e-07
HELZ2	23160.1	-2.86957	0.400206	-7.17025	7.48612e-13	6.91245e-11
HERC6	449.417	-1.58242	0.492345	-3.21404	0.00130881	0.0218394
HEXDC	1071.92	-1.31895	0.18996	-6.94332	3.82998e-12	3.25357e-10
HILS1	262.198	1.41332	0.216623	6.52432	6.83117e-11	5.04616e-09
HK1	5553.98	-1.15275	0.210592	-5.47386	4.40348e-08	2.31626e-06
HKDC1	120.274	2.57148	0.501795	5.12457	2.98212e-07	1.36936e-05
HLA-B	5094.07	-3.30563	0.260889	-12.6706	8.60116e-37	2.65698e-34
HLA-C	9916.47	-1.99684	0.133303	-14.9797	9.95994e-51	4.83484e-48
HLA-DMA	73.1437	-6.62167	0.951289	-6.96073	3.38506e-12	2.9194e-10
HLA-DPA2	9.83932	-5.2488	1.70095	-3.08581	0.00203	0.0307394
HLA-DPB1	21.4067	-3.96619	0.883251	-4.49045	7.10729e-06	0.000257469
HLA-DRA	1092.87	-10.1611	0.751841	-13.515	1.27633e-41	4.81884e-39
HLA-DRB1	179.514	-3.95287	0.431437	-9.16211	5.0891e-20	7.78954e-18
HLA-E	18347.2	-2.78919	0.144649	-19.2824	7.54339e-83	8.01014e-80
HMCN1	3914.8	1.00559	0.295847	3.399	0.000676328	0.0130281
HNRNPKP2	157.817	-1.71387	0.474892	-3.60898	0.000307405	0.00673042
HPDL	505.822	1.74991	0.578987	3.02236	0.00250813	0.0363284
HPGD	561.732	1.55275	0.323565	4.79888	1.59557e-06	6.51651e-05
HSD3B7	630.53	-1.605	0.314158	-5.1089	3.24048e-07	1.46815e-05
HSD3BP5	81.357	1.09932	0.371715	2.95743	0.00310213	0.0430598
ICAM1	32939.2	-3.22265	0.24175	-13.3305	1.53826e-40	5.44481e-38
ICOS	165.921	-3.30922	0.310599	-10.6543	1.66424e-26	3.53444e-24
ICOSLG	35.9153	-2.23953	0.531226	-4.21578	2.48918e-05	0.000787546
IDO1	7794.69	-10.3352	0.515432	-20.0516	1.95374e-89	2.76617e-86
IFI27	1456.5	-5.77574	0.328375	-17.5889	2.9982e-69	2.68102e-66
IFI30	169.193	-4.80239	0.517596	-9.27827	1.7226e-20	2.76103e-18
IFI35	4840.64	-3.3221	0.360438	-9.21686	3.05925e-20	4.81266e-18
IFI44	2715.45	-2.91581	0.189066	-15.4222	1.16133e-53	6.36484e-51
IFI44L	2615.95	-8.9308	0.507235	-17.6068	2.18273e-69	2.06025e-66
IFI6	14773.6	-3.67508	0.493965	-7.43996	1.00715e-13	1.03081e-11
IFIH1	4202.82	-3.00041	0.147873	-20.2905	1.56085e-91	2.4108e-88
IFIT1	6329.82	-3.49092	0.429985	-8.11871	4.71159e-16	5.48287e-14
IFIT2	10528.3	-6.00237	0.208035	-28.8527	4.6844e-183	1.59176e-179
IFIT3	15921.2	-5.16614	0.203257	-25.4169	1.64228e-142	4.65038e-139
IFIT5	2720.78	-2.07012	0.184152	-11.2414	2.55342e-29	6.57312e-27
IFITM1	1471.5	-9.87059	0.676556	-14.5895	3.27753e-48	1.50501e-45
IFITM2	85.2925	-9.18237	1.54518	-5.9426	2.80544e-09	1.7023e-07
IFITM3	5647.76	-4.2067	0.540954	-7.77646	7.45827e-15	8.17522e-13
IFNA14	49.0337	3.58437	0.777852	4.60803	4.06501e-06	0.000155551
IFNA16	24.9943	5.5759	1.23523	4.51407	6.35951e-06	0.000231863
IFNAR2	88.2286	-1.26926	0.336747	-3.76918	0.000163783	0.00393589
IFNWP5	33.0923	3.83478	1.19612	3.20602	0.00134582	0.0222644
IGFBP2	71.4813	-3.31049	1.02876	-3.21794	0.00129114	0.021655
IGFBP7	810.539	-1.36979	0.192356	-7.12114	1.07041e-12	9.73084e-11
IGFLR1	110.558	-1.89377	0.614042	-3.08411	0.00204162	0.0308604
IKZF2	404.571	-1.79525	0.544585	-3.29655	0.000978801	0.0175051
IL12A	20.9359	-2.5225	0.867623	-2.90737	0.0036448	0.0487984
IL12RB1	20.3878	-6.2673	1.62433	-3.85839	0.000114137	0.00288999
IL12RB2	707.743	-1.82251	0.225608	-8.07822	6.57198e-16	7.49382e-14
IL15	100.814	-4.32202	0.669883	-6.45191	1.1045e-10	7.91793e-09
IL15RA	34.7103	-4.02068	0.799965	-5.02607	5.00625e-07	2.17535e-05
IL17RD	1075.24	-1.96688	0.214774	-9.15791	5.29137e-20	8.02682e-18
IL18BP	2378.02	-3.83024	0.401612	-9.53717	1.46784e-21	2.59778e-19
IL22RA1	109.623	-2.28393	0.430086	-5.31041	1.09378e-07	5.40215e-06
IL31RA	16.8996	-5.06793	1.2927	-3.92043	8.83907e-05	0.0023104
INKA1	144.858	1.56244	0.459453	3.40064	0.000672277	0.0129943
INSYN2B	41.7265	2.46566	0.839278	2.93783	0.00330514	0.0451038
IQGAP2	352.177	-2.62399	0.42469	-6.1786	6.46734e-10	4.22616e-08
IRF1	3755.62	-6.24766	0.317849	-19.6561	5.12596e-86	6.22072e-83
IRF2BPL	2299.57	-1.27989	0.190341	-6.72419	1.76572e-11	1.38247e-09
IRF7	2092.83	-3.18822	0.304596	-10.4671	1.22395e-25	2.50541e-23
IRF9	278.213	-1.63797	0.342468	-4.78284	1.72833e-06	6.9915e-05
ISG15	4611.76	-4.32478	0.519763	-8.32069	8.74548e-17	1.06896e-14
ISG20	3412.37	-2.0579	0.261902	-7.85749	3.91901e-15	4.38053e-13
ITGA1	211.573	-2.41106	0.44318	-5.44036	5.31718e-08	2.74586e-06
ITK	2674.7	-5.47532	0.23592	-23.2084	3.74878e-119	9.09882e-116
ITPRIPL2	2422.43	-1.19889	0.156793	-7.64635	2.06767e-14	2.1685e-12
JAK2	1600.21	-1.05456	0.173838	-6.06634	1.30855e-09	8.17361e-08
JUP	301.826	-1.46337	0.304401	-4.80738	1.52924e-06	6.26065e-05
KCNAB1	176.59	2.29254	0.349692	6.55588	5.53156e-11	4.14014e-09
KLF15	324.698	1.68595	0.243553	6.92231	4.44325e-12	3.71876e-10
KLF7	1076.84	-1.31413	0.395315	-3.32425	0.00088657	0.0161966
KREMEN1	2804.35	-1.77287	0.258123	-6.86832	6.49617e-12	5.35776e-10
KSR1	553.494	-1.46113	0.212588	-6.87303	6.28536e-12	5.20919e-10
L3HYPDH	461.524	-1.0161	0.194152	-5.23352	1.66309e-07	8.05013e-06
LAP3	12949.3	-2.54706	0.11785	-21.6127	1.36475e-103	2.57634e-100
LCE1A	16.9281	3.7435	0.982618	3.80972	0.000139125	0.00342087
LCE2A	24.1122	1.81282	0.611486	2.96461	0.00303067	0.0422752
LEKR1	100.543	-2.2762	0.726766	-3.13196	0.00173644	0.0273674
LGALS17A	124.478	-10.3519	1.48272	-6.98174	2.91547e-12	2.52723e-10
LGALS3BP	45778.3	-1.24555	0.184102	-6.76554	1.32817e-11	1.04956e-09
LGALS9	16.2301	-4.50111	1.54251	-2.91803	0.00352246	0.047535
LGI3	123.964	2.81804	0.667659	4.22078	2.43456e-05	0.000773795
LGMN	11839.7	-3.07302	0.256591	-11.9763	4.72949e-33	1.36193e-30
LGMNP1	995.023	-3.10346	0.295785	-10.4923	9.37556e-26	1.96655e-23
LINC00518	2944.3	1.01099	0.24767	4.08199	4.46512e-05	0.00131706
LINC00589	634.219	1.08545	0.344703	3.14895	0.0016386	0.0261603
LINC00862	27.4213	2.63363	0.791545	3.3272	0.000877229	0.0160778
LINC01419	118.123	1.12469	0.382618	2.93945	0.00328794	0.0449414
LINC01531	3269.24	1.60217	0.325058	4.92889	8.26991e-07	3.48483e-05
LINC01914	16.574	-6.9849	1.6398	-4.2596	2.04795e-05	0.000665291
LINC02303	629.023	1.11599	0.284246	3.92613	8.63248e-05	0.00226336
LMO4	2513.51	-1.1979	0.140321	-8.53683	1.37954e-17	1.78919e-15
LONRF2	540.595	2.13154	0.318458	6.69332	2.18168e-11	1.68485e-09
LPAR6	129.075	-1.31042	0.382288	-3.42784	0.000608394	0.0120193
LRAT	417.483	1.06154	0.208247	5.09751	3.44141e-07	1.54273e-05
LRCH2	402.46	-2.47298	0.360596	-6.85803	6.98144e-12	5.73017e-10
LRGUK	876.845	1.94842	0.248538	7.83954	4.52183e-15	4.9887e-13
LUM	1913.53	1.37102	0.362854	3.77844	0.000157813	0.00380858
LXN	227.1	-1.04539	0.337285	-3.09941	0.00193905	0.029814
LY96	410.131	-1.85176	0.387378	-4.78023	1.75094e-06	7.06614e-05
LYPD1	20.8031	-2.18105	0.71819	-3.03687	0.0023905	0.0349825
MACF1	22063	-1.14721	0.206785	-5.54781	2.89268e-08	1.56625e-06
MAFB	637.598	-1.92678	0.41359	-4.65867	3.18255e-06	0.000124589
MAP2	330.527	-2.00317	0.50791	-3.94394	8.01534e-05	0.00214121
MAP7D2	58.9688	3.32406	0.908799	3.65764	0.000254545	0.00570542
MAX	3311.33	-1.01594	0.159357	-6.37525	1.8266e-10	1.27188e-08
MCAM	3048.77	1.34999	0.423925	3.18451	0.00145	0.0237107
MCUB	360.034	-1.42685	0.338517	-4.215	2.49782e-05	0.000788809
MDGA1	431.31	-2.18208	0.527759	-4.13462	3.55541e-05	0.0010884
MIR6891	489.312	-3.15633	0.593545	-5.31776	1.0505e-07	5.2035e-06
MLKL	1968.01	-3.09012	0.17856	-17.3058	4.25382e-67	3.28511e-64
MMP25	66.4979	-3.12773	0.662533	-4.72087	2.34837e-06	9.27881e-05
MMP25-AS1	505.159	-3.24596	0.523228	-6.20371	5.51458e-10	3.6315e-08
MMP8	592.932	2.1599	0.422488	5.11234	3.18185e-07	1.44932e-05
MOB3C	560.387	-1.32111	0.214908	-6.14731	7.88069e-10	5.11042e-08
MOV10	4265.21	-1.24582	0.147778	-8.4304	3.44499e-17	4.24133e-15
MPZ	324.168	-2.02948	0.463524	-4.37837	1.19569e-05	0.000410685
MT2A	3852.32	-1.81244	0.403008	-4.49727	6.88317e-06	0.000249883
MT2P1	239.74	-2.10443	0.375715	-5.60114	2.12943e-08	1.17465e-06
MTMR9LP	138.218	-2.90956	0.358695	-8.1115	4.9997e-16	5.77857e-14
MUC1	50.9674	-2.74439	0.653	-4.20274	2.63698e-05	0.000828139
MUC19	135.461	3.74393	0.382449	9.78935	1.25101e-22	2.31029e-20
MVP	8140.17	-2.00235	0.114448	-17.4957	1.54604e-68	1.31336e-65
MX2	1032.23	-6.75964	0.59671	-11.3282	9.5158e-30	2.48728e-27
MYD88	2278.74	-1.60264	0.172633	-9.2835	1.64003e-20	2.65373e-18
MYL10	83.404	1.93277	0.566119	3.41407	0.00064	0.0124984
MYO5B	59.4342	-2.03515	0.417997	-4.86882	1.12265e-06	4.67496e-05
MYOF	957.961	-1.64446	0.375846	-4.37536	1.2123e-05	0.00041526
NAMPT	4480.76	-1.36409	0.230937	-5.90676	3.48901e-09	2.09464e-07
NAMPTP1	2354.95	-1.38791	0.251791	-5.51216	3.54453e-08	1.89758e-06
NARS2	759.141	1.3379	0.245973	5.43921	5.35168e-08	2.7553e-06
NAT8	81.599	-1.53038	0.462753	-3.30711	0.000942639	0.0170377
NDST2	77.3825	-1.57043	0.346772	-4.52871	5.93444e-06	0.000218238
NEXN	240.945	-4.56845	0.410762	-11.1219	9.81694e-29	2.45279e-26
NLRC5	3124.86	-3.80429	0.441086	-8.62482	6.41925e-18	8.6558e-16
NLRP2	104.728	-2.15899	0.376509	-5.73424	9.79494e-09	5.58443e-07
NLRP3	47.8894	-2.7481	0.570172	-4.81978	1.43718e-06	5.89799e-05
NMI	174.72	-5.05455	0.494459	-10.2224	1.5741e-24	3.15536e-22
NMRK2	753.65	1.97858	0.284534	6.95378	3.55626e-12	3.05156e-10
NNMT	487.654	-9.75812	0.892628	-10.9319	8.11332e-28	1.88829e-25
NOCT	735.67	-1.32547	0.211587	-6.26441	3.74237e-10	2.51316e-08
NOD1	459.527	-1.17466	0.272416	-4.312	1.61786e-05	0.000536863
NOD2	18.1051	-6.65508	1.70427	-3.90495	9.42461e-05	0.00244092
NPC1	7683.47	-1.12543	0.146883	-7.66212	1.82888e-14	1.92998e-12
NREP	159.797	-3.51136	0.727971	-4.82349	1.41069e-06	5.80331e-05
NRN1	1179.42	-1.5328	0.170921	-8.96788	3.02288e-19	4.46598e-17
NRSN2	2980.47	-1.07297	0.142146	-7.54834	4.40829e-14	4.53921e-12
NRXN3	568.319	-2.09608	0.35753	-5.86266	4.55519e-09	2.70604e-07
NUB1	1591.95	-1.07682	0.125873	-8.55482	1.18056e-17	1.55486e-15
NUCB1	7215.36	-1.54678	0.17088	-9.05189	1.40519e-19	2.09423e-17
NUDCD1	2162.88	-1.02408	0.205154	-4.99175	5.98357e-07	2.55429e-05
NUPR1	587.27	-2.90638	0.662317	-4.3882	1.14295e-05	0.000394445
NXN	723.87	-1.45833	0.253159	-5.76051	8.38578e-09	4.84607e-07
OAS1	3348.17	-3.56838	0.454491	-7.85137	4.11516e-15	4.56971e-13
OAS2	10010.2	-5.37136	0.324474	-16.554	1.4969e-61	1.10575e-58
OAS3	15250.7	-3.20992	0.272213	-11.7919	4.29573e-32	1.21641e-29
OASL	1032.44	-7.96858	0.611902	-13.0226	9.0963e-39	3.09092e-36
OCA2	1784.7	1.77056	0.35925	4.9285	8.28647e-07	3.48483e-05
OGFR	4919.04	-1.07621	0.14543	-7.40017	1.36008e-13	1.37546e-11
OR2I1P	118.84	-8.61273	1.50172	-5.73523	9.73777e-09	5.57053e-07
P2RX4	1140.46	-1.16008	0.151849	-7.63969	2.17739e-14	2.25572e-12
P2RX7	5350.21	-2.07211	0.309968	-6.68492	2.31046e-11	1.77623e-09
P3H2	70.8051	1.32162	0.407247	3.24525	0.00117348	0.0200982
PAK3	30.5067	2.80532	0.926056	3.02933	0.00245101	0.0356529
PARP10	6843.77	-1.81151	0.275419	-6.57731	4.79046e-11	3.61733e-09
PARP12	1156.81	-2.52495	0.48183	-5.24034	1.60282e-07	7.80286e-06
PARP14	18803.1	-3.47991	0.210996	-16.4928	4.13654e-61	2.81119e-58
PARP9	4731.12	-1.46493	0.322063	-4.54857	5.40129e-06	0.000201246
PATL2	43.1161	-2.18377	0.537984	-4.05918	4.92462e-05	0.00142295
PCDH1	115.662	-1.82907	0.593171	-3.08355	0.00204546	0.030891
PCDH18	212.094	-2.01826	0.33601	-6.00654	1.89529e-09	1.17522e-07
PCDHB10	80.0152	-1.28269	0.410814	-3.12232	0.00179431	0.0280453
PCNX1	2777.63	-1.12402	0.329433	-3.41199	0.000644903	0.0125797
PCSK4	142.507	-1.32147	0.324578	-4.07134	4.67442e-05	0.00136458
PDE3B	907.026	1.74542	0.377155	4.62786	3.69463e-06	0.000142663
PDE4D	3119.06	-1.29607	0.360128	-3.59892	0.000319546	0.00697827
PDGFRL	183.522	-2.39515	0.601519	-3.98183	6.83859e-05	0.00187399
PDP1	3852.6	-1.66042	0.153893	-10.7894	3.8626e-27	8.41354e-25
PER3	2315.85	1.11535	0.145925	7.64328	2.11756e-14	2.20719e-12
PGGHG	133.919	-1.44116	0.489515	-2.94406	0.0032394	0.0444209
PGM5	158.376	-1.35241	0.275746	-4.90455	9.36427e-07	3.92837e-05
PGS1	2240.85	-1.43053	0.227066	-6.30006	2.97525e-10	2.01393e-08
PHF11	254.291	-1.91618	0.514264	-3.72607	0.000194485	0.00454511
PIK3R3	4806.56	1.26742	0.312933	4.05014	5.11861e-05	0.00147649
PKD1L1	55.6315	1.81306	0.556601	3.25739	0.00112442	0.0194541
PLA1A	722.613	-1.82449	0.44691	-4.08246	4.45619e-05	0.00131671
PLA2G2A	11.9589	-7.10428	2.1659	-3.28006	0.00103786	0.0183305
PLAT	2165.07	-1.57621	0.483862	-3.25756	0.00112376	0.0194541
PLAUR	31.9212	-1.58085	0.512209	-3.08634	0.00202639	0.0307225
PLCB4	611.414	1.33906	0.332559	4.02651	5.66097e-05	0.00160836
PLCH1	94.8738	-2.92676	0.635034	-4.60883	4.04937e-06	0.000155302
PLCH1-AS1	1249.38	2.2408	0.550318	4.07183	4.66445e-05	0.00136401
PLCL1	213.435	1.53739	0.48175	3.19125	0.00141658	0.0232989
PLEKHA4	1537.42	-1.90019	0.24616	-7.71933	1.16944e-14	1.26553e-12
PLEKHB1	316.76	1.03896	0.339972	3.05603	0.00224288	0.0331073
PLEKHF1	600.3	-2.13265	0.290035	-7.35308	1.93688e-13	1.92442e-11
PLEKHG2	379.084	-1.11128	0.290338	-3.82754	0.000129432	0.00322915
PLEKHS1	46.7371	-7.40498	1.12733	-6.5686	5.07893e-11	3.81819e-09
PLSCR1	8297.5	-1.18693	0.369574	-3.21161	0.00131994	0.0219238
PMAIP1	493.689	-2.08746	0.575495	-3.62724	0.000286467	0.00633883
PML	7548.85	-1.778	0.117993	-15.0687	2.60193e-51	1.3002e-48
PMP2	416.278	1.22657	0.311758	3.93437	8.34146e-05	0.00219723
PNLIPRP3	429.199	1.796	0.472056	3.80463	0.000142015	0.00345994
PPARGC1A	379.498	1.64824	0.269467	6.11666	9.55577e-10	6.08062e-08
PPEF1	166.508	1.35012	0.420514	3.21064	0.00132438	0.0219665
PPP1R16B	21.3456	-6.25282	1.66662	-3.75179	0.000175577	0.00414199
PRAL	13.5611	-6.48828	1.78079	-3.64348	0.000268975	0.00598152
PRELP	418.464	2.49675	0.368319	6.77878	1.21197e-11	9.71287e-10
PRF1	27.0821	-9.26383	2.15333	-4.30209	1.69197e-05	0.000558186
PROSER2-AS1	12.9022	-6.74487	1.78334	-3.78216	0.000155475	0.0037575
PRPH	12.7649	-5.92132	1.72444	-3.43376	0.000595275	0.0118374
PRR9	103.849	2.47955	0.385922	6.425	1.3187e-10	9.41374e-09
PRRT2	115.512	-5.26478	0.606697	-8.67779	4.03548e-18	5.61991e-16
PSMB10	855.914	-3.39314	0.364591	-9.30672	1.31841e-20	2.15382e-18
PSMB8	1730.53	-2.20888	0.154518	-14.2953	2.34131e-46	9.94471e-44
PSMB8-AS1	29.9291	-2.29353	0.588281	-3.8987	9.67124e-05	0.00249339
PSMB9	6993.95	-3.94915	0.126293	-31.2698	1.20202e-214	6.80744e-211
PSME1	3199.98	-1.56969	0.219802	-7.14139	9.23892e-13	8.48483e-11
PSME2	3198.22	-1.51832	0.207054	-7.33298	2.25092e-13	2.21058e-11
PTEN	5500.41	-1.50233	0.117556	-12.7797	2.12823e-37	6.82239e-35
PTENP1	343.14	-1.54604	0.380572	-4.06241	4.8568e-05	0.00140574
PTN	90.328	-2.06217	0.48601	-4.24307	2.20487e-05	0.000706806
PTPN22	18.8967	2.9275	0.788227	3.71403	0.000203981	0.0047605
PTPRR	40.1232	1.87803	0.534056	3.51654	0.000437208	0.00913673
PXDNL	38.3124	-2.3837	0.625763	-3.80928	0.000139374	0.00342192
RALA	2681.58	-1.48007	0.173913	-8.51042	1.73309e-17	2.23069e-15
RAPGEF4	21.1446	-2.43217	0.752156	-3.2336	0.00122242	0.0207068
RARRES3	381.977	-6.61105	0.763292	-8.66123	4.66699e-18	6.44652e-16
RBCK1	4587.42	-1.29285	0.256047	-5.04926	4.43532e-07	1.95223e-05
RBM47	112.147	-1.70921	0.325258	-5.25495	1.48065e-07	7.24964e-06
RBMS2	1165.19	-1.37431	0.201066	-6.83516	8.19158e-12	6.62738e-10
REC8	123.529	-1.39048	0.359383	-3.86908	0.000109248	0.00278455
RELN	13.7677	2.72218	0.836853	3.25288	0.00114242	0.0197054
REPS2	757.21	1.14216	0.369591	3.09034	0.00199929	0.0305467
RFX3	525.148	-1.70096	0.305394	-5.5697	2.55173e-08	1.38955e-06
RHBDF2	2836.49	-1.85402	0.176901	-10.4805	1.06126e-25	2.19889e-23
RHOJ	1432.99	-1.13906	0.362334	-3.14368	0.00166838	0.0265027
RILP	83.6377	-2.10494	0.491661	-4.28129	1.85811e-05	0.000605938
RIMS3	184.677	-1.50738	0.455719	-3.3077	0.000940653	0.0170199
RLBP1	551.041	1.78916	0.462251	3.87054	0.000108593	0.00277862
RNASEH1-AS1	209.899	1.02036	0.276244	3.6937	0.000221014	0.00508122
RND3	562.374	-1.49516	0.292054	-5.11947	3.06391e-07	1.40312e-05
RNF19B	5188.26	-1.86599	0.266173	-7.01042	2.37598e-12	2.08082e-10
RNF213	36742	-2.28529	0.147247	-15.5201	2.53688e-54	1.43672e-51
RSAD2	1386.56	-8.57822	0.646222	-13.2744	3.25806e-40	1.12968e-37
RTP4	1208.5	-5.9636	0.508486	-11.7282	9.14318e-32	2.5466e-29
RUNX1	2677.71	-1.40087	0.462606	-3.02822	0.00246	0.0357226
SAMD11	35.5862	-3.06149	0.847352	-3.61301	0.000302661	0.00664369
SAMD9	3864.15	-1.73672	0.197525	-8.79238	1.46424e-18	2.07312e-16
SAMD9L	6780.28	-4.09875	0.377556	-10.856	1.86706e-27	4.2295e-25
SAMHD1	1167.97	-3.16853	0.494709	-6.40484	1.50523e-10	1.06115e-08
SAMM50	2337.69	1.11509	0.219856	5.07193	3.93807e-07	1.75151e-05
SAT1	20349.1	-1.43502	0.358584	-4.00191	6.28329e-05	0.00175005
SCFD2	1113.68	1.01003	0.272976	3.70007	0.000215542	0.00499598
SCUBE2	44.7813	1.84845	0.585073	3.15934	0.00158126	0.0254892
SDSL	201.427	-1.35587	0.264194	-5.13209	2.86541e-07	1.32652e-05
SEC31B	493.054	-1.43002	0.27547	-5.1912	2.08948e-07	9.94404e-06
SECTM1	20.3858	-6.42903	1.91491	-3.35736	0.000786917	0.0147244
SEL1L3	142.896	1.15996	0.356406	3.25461	0.00113549	0.0196057
SELPLG	91.6813	-1.28987	0.415559	-3.10395	0.00190953	0.02944
SEMA3F	18.0925	-5.24168	1.14667	-4.57121	4.84909e-06	0.000183488
SEMA4B	808.448	-1.0715	0.212044	-5.05318	4.34515e-07	1.91751e-05
SEMA6D	1905.67	1.00112	0.343818	2.91178	0.00359375	0.0483435
SERPING1	625.845	-10.4871	1.44615	-7.25177	4.11355e-13	3.94855e-11
SERTAD1	373.33	-1.28194	0.237046	-5.40796	6.37459e-08	3.26218e-06
SGCA	117.951	1.41985	0.278947	5.09004	3.57985e-07	1.60057e-05
SGIP1	21.2221	-4.006	1.32766	-3.01734	0.00255003	0.0368096
SH3D21	1250.83	-1.01069	0.202545	-4.98997	6.03896e-07	2.57148e-05
SH3TC2-DT	32.1306	1.47799	0.501542	2.94689	0.0032099	0.0441589
SHANK1	916.589	1.25492	0.340952	3.68063	0.000232658	0.00530585
SIDT2	2053.2	-2.39096	0.174203	-13.7252	7.17707e-43	2.77133e-40
SIGLEC15	58.5878	1.57362	0.476767	3.3006	0.000964787	0.0172909
SLAMF8	142.657	-7.16154	0.658491	-10.8757	1.50537e-27	3.45624e-25
SLC13A3	35.4358	-2.72677	0.593303	-4.59591	4.30859e-06	0.000164501
SLC25A28	1142.34	-1.1473	0.221226	-5.18611	2.14735e-07	1.01625e-05
SLC25A48	407.336	-1.75815	0.42576	-4.12945	3.63638e-05	0.00111119
SLC2A3	941.817	-1.73974	0.176931	-9.83292	8.12311e-23	1.51661e-20
SLC35F6	4264.64	-1.04701	0.156076	-6.70833	1.96868e-11	1.5273e-09
SLC38A2	4954.71	-1.11872	0.166565	-6.7164	1.86264e-11	1.45167e-09
SLC43A2	256.451	-1.20878	0.339875	-3.55653	0.000375786	0.00799075
SLC4A4	150.873	-1.79695	0.313266	-5.73618	9.68369e-09	5.55831e-07
SLC5A9	195.836	2.02655	0.616654	3.28637	0.00101488	0.0180176
SLC6A12	14.3656	-3.97695	1.32329	-3.00534	0.00265281	0.0380349
SLCO5A1	1602.03	1.06971	0.246778	4.33469	1.45966e-05	0.000492056
SLFN11	217.158	-1.74313	0.471427	-3.69757	0.000217677	0.0050249
SLFN12L	51.1426	-9.55535	1.79029	-5.33732	9.43328e-08	4.70004e-06
SLFN13	21.1275	-5.73618	1.40395	-4.08574	4.39365e-05	0.00130962
SLFN5	14580.2	-1.07192	0.206569	-5.18916	2.11241e-07	1.00251e-05
SLIT2	62.6691	-1.5082	0.449608	-3.35449	0.000795119	0.0148451
SMIM25	813.742	1.22231	0.405504	3.0143	0.00257575	0.0371178
SMPD1	5108.25	-1.55619	0.168538	-9.23348	2.61981e-20	4.15987e-18
SMTNL1	16.6647	-4.86397	1.27668	-3.80984	0.000139055	0.00342087
SNHG28	16.0439	-5.08777	1.39829	-3.63857	0.000274157	0.00608083
SNTB2	3321.01	-1.21588	0.136427	-8.91232	4.99735e-19	7.25683e-17
SOCS1	410.189	-4.21733	0.305548	-13.8025	2.46115e-43	9.72441e-41
SOCS3	3659.07	-4.46826	0.527765	-8.46638	2.53133e-17	3.1623e-15
SOD2	1076.52	-1.02109	0.17384	-5.87374	4.26083e-09	2.54005e-07
SOX6	3143.43	1.03476	0.34889	2.96587	0.00301827	0.0422061
SP100	2704.06	-1.81161	0.251215	-7.2114	5.53798e-13	5.22723e-11
SP110	1960.77	-2.73532	0.167496	-16.3307	5.97394e-60	3.90374e-57
SP140L	676.424	-1.53082	0.21603	-7.08615	1.37898e-12	1.22664e-10
SPOCD1	37.5659	-4.18738	0.729548	-5.7397	9.48471e-09	5.46255e-07
SPTA1	32.3119	-3.96535	1.084	-3.65806	0.000254134	0.00570375
ST5	3076.68	-1.322	0.180791	-7.31231	2.62587e-13	2.56399e-11
STARD4-AS1	25.2741	-2.86122	0.986609	-2.90006	0.00373092	0.0497164
STAT1	18934.2	-2.26027	0.239205	-9.44909	3.41789e-21	5.86565e-19
STAT2	12988	-3.04029	0.14767	-20.5884	3.48928e-94	5.92829e-91
STAT3	8515.75	-1.85646	0.137432	-13.5082	1.39807e-41	5.16374e-39
SULT1C2	3171.51	-2.23932	0.21963	-10.1958	2.06954e-24	4.04156e-22
SUSD6	1615.01	-1.06139	0.206908	-5.12976	2.9011e-07	1.33939e-05
SWAP70	2446.45	1.00922	0.237203	4.25469	2.09342e-05	0.000677574
SYT1	266.13	-2.32618	0.315399	-7.37537	1.63886e-13	1.64759e-11
TAGLN	258.557	-2.35409	0.294847	-7.98409	1.41566e-15	1.59285e-13
TAP1	1778.48	-2.27597	0.255709	-8.90064	5.55263e-19	7.99485e-17
TAP2	79.1978	-1.90513	0.506734	-3.75962	0.000170172	0.00404366
TAPBPL	414.647	-1.56133	0.231651	-6.74001	1.58379e-11	1.24577e-09
TAPT1	1105.16	-1.23912	0.161413	-7.67673	1.63203e-14	1.74391e-12
TBC1D19	271.889	-1.13674	0.238461	-4.767	1.86986e-06	7.49265e-05
TBC1D2B	5107.8	-2.10572	0.27459	-7.66861	1.73872e-14	1.8463e-12
TCAF2	35.5488	-6.58019	1.4869	-4.42545	9.62433e-06	0.000338545
TCP11L2	174.31	-1.02271	0.326186	-3.13536	0.00171645	0.0271278
TCTN2	179.757	-1.05592	0.310714	-3.39836	0.000677921	0.013044
TEC	123.328	-1.27825	0.361478	-3.53618	0.000405951	0.00858917
THEMIS2	998.824	-1.95503	0.298772	-6.54354	6.00792e-11	4.47695e-09
TIAM1	99.2677	-1.75738	0.417269	-4.21163	2.53534e-05	0.000799172
TLCD2	288.267	-1.86616	0.311766	-5.98578	2.15358e-09	1.32091e-07
TLR3	732.142	-2.67697	0.207688	-12.8893	5.16825e-38	1.68863e-35
TMEM121	211.428	-2.64446	0.27931	-9.46783	2.85716e-21	4.95338e-19
TMEM140	1683.33	-2.02936	0.274012	-7.40611	1.30059e-13	1.32318e-11
TMEM158	2786.32	-2.56426	0.260741	-9.83452	7.99497e-23	1.50927e-20
TMEM173	1632.9	-2.29209	0.258964	-8.85098	8.67559e-19	1.23864e-16
TMEM200C	59.1126	-2.40193	0.473439	-5.07337	3.90825e-07	1.74281e-05
TMEM272	80.871	1.62423	0.494093	3.28729	0.00101158	0.0179965
TMEM86A	689.596	-1.16878	0.246296	-4.74542	2.08074e-06	8.2791e-05
TMPRSS3	26.2501	-2.80847	0.712762	-3.94026	8.13949e-05	0.00215741
TMSB10	10383.8	-1.20235	0.129087	-9.31424	1.22824e-20	2.02601e-18
TNC	2201.88	-3.35128	0.374477	-8.94924	3.57945e-19	5.24266e-17
TNFAIP1	2606.49	-1.02954	0.194206	-5.30127	1.14998e-07	5.66325e-06
TNFRSF1A	1534.63	-1.09034	0.208566	-5.22779	1.71546e-07	8.28e-06
TNFSF10	276.305	-6.85101	0.626565	-10.9342	7.90823e-28	1.86612e-25
TNFSF13B	46.7104	-4.61383	0.734493	-6.28166	3.34982e-10	2.25847e-08
TNFSF4	57.205	-1.65716	0.514102	-3.22342	0.00126671	0.0213547
TOMM20P2	13.4222	-7.69948	2.19957	-3.50044	0.000464491	0.0096006
TP53INP1	1225.98	-1.25231	0.229199	-5.46385	4.65905e-08	2.42071e-06
TRAFD1	1492.6	-1.48513	0.174608	-8.5055	1.80821e-17	2.30989e-15
TRANK1	346.825	-2.26527	0.417812	-5.42174	5.90232e-08	3.02962e-06
TRIB2	10189.7	-1.03249	0.312049	-3.30872	0.000937222	0.0169759
TRIM14	2573.95	-1.15188	0.316464	-3.63985	0.000272796	0.00605857
TRIM21	1184.45	-2.53642	0.180927	-14.019	1.19242e-44	4.94126e-42
TRIM22	3060.79	-9.66623	0.526834	-18.3478	3.43879e-75	3.43676e-72
TRIM38	2247.67	-1.33227	0.145032	-9.18601	4.07699e-20	6.35487e-18
TRIM5	883.528	-1.56749	0.220321	-7.11454	1.12283e-12	1.01473e-10
TRIM69	1700.07	-1.60181	0.261543	-6.12447	9.09876e-10	5.83351e-08
TRMT9B	235.835	1.17503	0.313118	3.75267	0.000174963	0.00413438
TYMP	155.72	-1.58248	0.362701	-4.36304	1.28269e-05	0.000436818
UBA7	1116.05	-4.78249	0.3333	-14.3489	1.08232e-46	4.83911e-44
UBAP1L	2414.28	2.43024	0.388498	6.25549	3.96257e-10	2.65056e-08
UBE2L6	5543.24	-3.01008	0.272162	-11.0599	1.9642e-28	4.83649e-26
UGT2B7	144.891	1.7103	0.565229	3.02585	0.00247933	0.0359726
UNC13C	63.99	1.58301	0.502507	3.15024	0.00163138	0.0260744
UNC93B1	166.193	-1.24324	0.403641	-3.08005	0.00206964	0.0311455
USP18	1087.29	-1.93391	0.282047	-6.85669	7.04748e-12	5.75657e-10
USP30-AS1	24.3058	-5.16119	1.31159	-3.93507	8.31731e-05	0.00219427
USP41	129.225	-2.32317	0.555707	-4.18057	2.90782e-05	0.000903177
VEPH1	2530.8	1.14505	0.186057	6.1543	7.54087e-10	4.90879e-08
VN1R68P	83.7903	3.34025	0.785081	4.25465	2.09374e-05	0.000677574
WARS	57991.5	-4.53627	0.154361	-29.3874	7.94554e-190	3.37487e-186
WASH2P	70.037	-2.05651	0.599368	-3.43113	0.000601069	0.0119017
WDR25	299.437	-1.10245	0.265696	-4.14929	3.33514e-05	0.00102467
WDR86	132.68	-1.09928	0.30902	-3.55732	0.000374661	0.00797681
XAF1	1631.64	-8.40684	0.419644	-20.0333	2.82506e-89	3.69213e-86
XDH	53.6214	1.80656	0.583959	3.09363	0.00197722	0.0303185
XIRP1	67.3112	-5.94116	0.714337	-8.31703	9.01976e-17	1.09461e-14
XRN1	3303.99	-1.54187	0.163927	-9.40582	5.16265e-21	8.68449e-19
YEATS2-AS1	109.432	-1.12255	0.338872	-3.31261	0.0009243	0.0167776
ZBTB22	871.426	-1.70126	0.198906	-8.55309	1.19835e-17	1.56616e-15
ZBTB42	166.572	-1.16716	0.258322	-4.51822	6.23603e-06	0.00022785
ZCCHC24	526.673	-1.4711	0.320431	-4.59099	4.41143e-06	0.00016805
ZFP36	384.292	-1.83926	0.529206	-3.47551	0.000509888	0.0104267
ZFYVE28	976.532	-1.75832	0.240904	-7.29887	2.90198e-13	2.81741e-11
ZMYND15	113.835	-3.87036	0.459017	-8.43184	3.40266e-17	4.2198e-15
ZNF267	1617.25	-1.38391	0.135384	-10.2221	1.57861e-24	3.15536e-22
ZNF536	265.457	-1.63715	0.315138	-5.19502	2.04696e-07	9.76908e-06
ZNFX1	10172.5	-1.30402	0.180876	-7.20947	5.61683e-13	5.27237e-11

## Sheet: m230_IFNg_vs_FNg+Ulix_sig
	baseMean	log2FoldChange	lfcSE	stat	pvalue	padj
ABCA13	31.8773	2.88919	0.717719	4.02551	5.68508e-05	0.000604154
ABCA3	135.067	-2.88284	0.666597	-4.32471	1.52731e-05	0.000192957
ABCA4	80.0818	4.82716	1.09166	4.42186	9.78545e-06	0.000130376
ABCE1	2410.34	1.53581	0.140065	10.9649	5.63478e-28	8.16795e-26
ABHD11-AS1	59.1872	-1.73136	0.48108	-3.5989	0.00031957	0.00268611
ABHD17C	808.76	1.86796	0.308249	6.0599	1.36203e-09	3.88731e-08
ABHD2	15505.2	1.77115	0.446591	3.96594	7.31064e-05	0.000750829
ABHD4	1514.5	-1.23533	0.170329	-7.25259	4.08868e-13	1.74588e-11
ABLIM1	164.629	1.43651	0.387402	3.70805	0.000208865	0.00187073
ABLIM3	487.251	-1.01761	0.386908	-2.6301	0.00853605	0.0403831
ABTB1	668.026	-1.21519	0.185107	-6.56479	5.21056e-11	1.80892e-09
AC002056.1	105.053	1.53712	0.332037	4.62936	3.66801e-06	5.3927e-05
AC004585.1	19.8964	4.91918	1.34188	3.66589	0.000246481	0.00215622
AC004890.2	137.5	-1.4769	0.329164	-4.4868	7.22998e-06	9.90674e-05
AC005052.1	19.5072	4.0653	1.56941	2.59033	0.00958828	0.0440404
AC005520.2	54.7213	-1.12246	0.398676	-2.81546	0.0048707	0.0257234
AC006058.1	389.185	-1.9627	0.492308	-3.98673	6.69907e-05	0.000695802
AC006058.4	201.59	-2.12826	0.516156	-4.12328	3.73509e-05	0.000422755
AC006059.1	17.4037	-2.14727	0.777363	-2.76225	0.00574049	0.0293598
AC007114.1	87.6542	-1.04989	0.397382	-2.64203	0.00824115	0.0393598
AC007262.2	30.177	-2.04123	0.646372	-3.15798	0.00158868	0.0102351
AC007391.2	85.563	2.65338	0.788845	3.36363	0.000769243	0.00560236
AC008991.1	21.3299	-2.27332	0.837742	-2.71363	0.00665498	0.0331445
AC008991.2	67.8083	-2.01853	0.47658	-4.23544	2.281e-05	0.000274734
AC009495.2	454.415	-1.22515	0.425294	-2.88073	0.00396761	0.0218549
AC009495.3	74.7714	-1.30922	0.472329	-2.77184	0.005574	0.0286591
AC009562.1	50.6193	-1.18543	0.458659	-2.58455	0.00975071	0.0446345
AC009690.1	173.206	-1.23613	0.385167	-3.20933	0.00133046	0.00882254
AC009950.1	76.0328	-1.17425	0.387463	-3.03062	0.00244052	0.0145929
AC010200.1	20.168	2.24673	0.729592	3.07943	0.00207395	0.0127489
AC010761.1	66.4055	1.47456	0.393163	3.75051	0.000176477	0.00162921
AC011247.1	40.7641	-1.81837	0.695293	-2.61526	0.00891601	0.0417859
AC011365.1	50.801	2.72049	0.777924	3.49712	0.000470315	0.00370719
AC011365.2	15.6031	4.05716	1.30051	3.11967	0.00181052	0.011389
AC011472.4	13.9838	-2.39632	0.907505	-2.64056	0.00827703	0.0394855
AC012073.1	64.9827	1.3612	0.376771	3.6128	0.000302904	0.00256048
AC012354.2	20.0884	-3.02424	1.18193	-2.55873	0.0105055	0.0472905
AC012651.1	77.7027	-1.86218	0.468545	-3.97439	7.05613e-05	0.000728222
AC015802.6	554.241	-1.26987	0.310052	-4.09567	4.20944e-05	0.000465915
AC016727.1	53.9029	-1.31998	0.467494	-2.82352	0.00474987	0.0252223
AC017100.1	135.529	1.16636	0.324229	3.59734	0.00032149	0.00269676
AC018529.2	352.774	1.47826	0.518887	2.8489	0.00438704	0.023676
AC019069.1	55.3287	1.89927	0.507289	3.74396	0.000181142	0.00166484
AC020571.1	59.7473	2.60259	0.601547	4.3265	1.51495e-05	0.000191689
AC021242.3	50.8215	-1.20019	0.465442	-2.57861	0.00991993	0.0452212
AC021945.1	25.5968	2.31302	0.698012	3.31373	0.00092061	0.00654326
AC023593.1	80.9815	1.74692	0.377314	4.62989	3.65858e-06	5.38841e-05
AC024909.2	40.8064	2.04555	0.560724	3.64805	0.000264241	0.00228028
AC025164.1	28.6122	-2.60358	0.615852	-4.22761	2.36191e-05	0.00028283
AC025419.1	230.831	2.9402	0.37141	7.91634	2.44604e-15	1.32963e-13
AC025588.1	32.9623	1.4887	0.577226	2.57906	0.00990699	0.0451747
AC026401.3	144.882	1.31569	0.321321	4.09464	4.22832e-05	0.000467104
AC026951.1	24.7559	2.44552	0.677347	3.61044	0.000305682	0.00258059
AC027228.2	23.5174	2.04345	0.725425	2.8169	0.00484899	0.0256333
AC036214.1	59.824	2.8192	0.639554	4.40807	1.04296e-05	0.00013755
AC040970.1	53.3091	-1.29207	0.414254	-3.11903	0.00181447	0.0114051
AC062029.1	94.0079	-1.00292	0.353079	-2.8405	0.00450427	0.0241587
AC064805.1	141.685	-2.63553	0.964062	-2.73378	0.00626122	0.0315255
AC068831.7	265.058	1.87074	0.282615	6.61938	3.60708e-11	1.28187e-09
AC068870.1	25.0837	-2.61837	0.710432	-3.6856	0.000228165	0.00201519
AC069499.1	41.3136	2.14805	0.522021	4.11487	3.87393e-05	0.000434011
AC073111.5	305.185	-1.19669	0.421538	-2.83886	0.00452747	0.0242438
AC073130.1	69.3796	3.20388	0.542834	5.90213	3.58834e-09	9.62619e-08
AC073130.3	127.419	1.10473	0.30236	3.65368	0.00025851	0.00223775
AC073335.2	305.104	-1.00231	0.384581	-2.60624	0.00915432	0.0425528
AC073585.1	31.9683	1.90062	0.685048	2.77443	0.0055298	0.0284762
AC073909.1	371.347	1.16244	0.40436	2.87477	0.00404328	0.0221389
AC079336.2	24.0701	1.79398	0.668785	2.68245	0.00730852	0.0356053
AC079466.1	104.762	-1.66208	0.408458	-4.06917	4.71806e-05	0.000513271
AC090023.2	23.0323	2.6255	0.674457	3.89276	9.91109e-05	0.000984852
AC091057.1	175.287	1.32963	0.264951	5.01839	5.21066e-07	9.29872e-06
AC091057.6	27.3222	1.76002	0.680927	2.58474	0.00974533	0.0446222
AC091286.1	155.939	-1.09724	0.390641	-2.80883	0.00497225	0.0261714
AC092718.4	210.677	1.53856	0.258558	5.95055	2.6725e-09	7.3728e-08
AC092747.4	83.0298	-1.2453	0.378747	-3.28795	0.00100919	0.00706346
AC092902.2	66.2252	-1.27843	0.489776	-2.61024	0.00904789	0.0421648
AC092919.2	45.4257	1.57066	0.540463	2.90614	0.00365914	0.0204006
AC093724.1	192.85	1.04736	0.237625	4.40761	1.04518e-05	0.000137627
AC099850.3	71.5348	3.01369	0.454214	6.63497	3.24569e-11	1.16345e-09
AC103974.1	16.8026	-2.77519	0.745827	-3.72096	0.000198468	0.00179541
AC104452.1	36.1896	-1.49186	0.538388	-2.77097	0.00558893	0.028718
AC104794.2	19.5936	-1.736	0.681677	-2.54667	0.0108758	0.0486393
AC106712.1	22.3312	2.10639	0.769358	2.73786	0.00618413	0.0312229
AC107918.4	62.1838	1.74833	0.420027	4.16242	3.14887e-05	0.000362867
AC108062.1	49.9942	-1.35152	0.500467	-2.70051	0.00692325	0.0341513
AC108463.1	13.9532	1.9933	0.783428	2.54433	0.0109488	0.0488851
AC109446.3	33.4291	3.47052	0.699687	4.9601	7.04551e-07	1.23203e-05
AC110048.2	72.5293	-1.74229	0.608277	-2.86431	0.00417922	0.0226806
AC110285.1	978.376	-1.17617	0.289975	-4.05612	4.98952e-05	0.000539607
AC110285.2	249.22	-1.01608	0.2793	-3.63794	0.000274826	0.002358
AC112484.3	32.5867	-1.43058	0.496884	-2.87911	0.00398799	0.0219379
AC112777.1	241.83	2.49333	0.489965	5.0888	3.60331e-07	6.64562e-06
AC114296.1	532.321	1.1549	0.414346	2.78729	0.00531512	0.0275682
AC118344.2	154.529	-1.19781	0.308193	-3.88656	0.000101676	0.00100551
AC125807.2	121.935	1.03988	0.300478	3.46075	0.000538677	0.00414608
AC126323.6	86.0583	1.71042	0.520206	3.28797	0.00100911	0.00706346
AC131159.2	33.8077	1.73084	0.556237	3.11169	0.00186021	0.0116067
AC133552.5	76.8387	-1.49283	0.402619	-3.7078	0.00020907	0.00187155
AC138356.1	17.9745	2.04066	0.74453	2.74087	0.00612773	0.0309855
AC145207.5	32.7756	1.42022	0.555931	2.55467	0.0106288	0.0477027
AC234917.2	220.107	-1.27898	0.44454	-2.87708	0.00401378	0.0220139
AC243960.3	13.2337	5.51579	1.81035	3.04682	0.00231279	0.0139485
ACACB	609.575	-1.07176	0.318886	-3.36096	0.000776726	0.00565187
ACADS	389.694	-1.15151	0.429485	-2.68114	0.00733715	0.0357083
ACSF2	709.082	-1.38761	0.32727	-4.23997	2.23552e-05	0.000270044
ACTL6A	1042.35	1.02013	0.135853	7.50911	5.95317e-14	2.77116e-12
ACTN1	11864.3	2.34872	0.245829	9.55427	1.24454e-21	1.16193e-19
ACVR2B-AS1	94.9921	-1.50411	0.425437	-3.53544	0.000407099	0.00328803
ADAM11	174.073	-1.67519	0.636497	-2.63188	0.00849128	0.0402404
ADAMTS13	963.783	-1.32616	0.22161	-5.98419	2.17463e-09	6.08051e-08
ADAMTS3	41.4967	2.43363	0.698062	3.48627	0.000489811	0.00383609
ADAMTS6	49.2168	-1.30624	0.458016	-2.85195	0.00434517	0.0234807
ADCY3	568.818	1.66545	0.195133	8.53496	1.4021e-17	9.26788e-16
ADGRA2	1279.21	-1.25797	0.270384	-4.65252	3.27898e-06	4.89035e-05
ADGRD1	16.9224	-1.7954	0.697931	-2.57246	0.0100979	0.045805
ADHFE1	108.048	-2.00714	0.473791	-4.23635	2.27182e-05	0.000273828
AEN	1387.94	2.88264	0.183737	15.6889	1.8006e-55	1.19019e-52
AF127577.4	46.5525	-1.67101	0.615408	-2.71528	0.00662201	0.0329936
AGBL2	116.753	-1.65065	0.299643	-5.50871	3.61464e-08	8.05012e-07
AHCYL2	2954.74	-1.16048	0.443149	-2.61872	0.00882608	0.0414114
AHRR	485.066	-1.15976	0.323753	-3.58224	0.000340658	0.00283452
AIF1L	1059.65	-2.43763	0.511337	-4.76717	1.86829e-06	2.96006e-05
AIMP2	547.765	1.07582	0.178651	6.02194	1.72343e-09	4.87666e-08
AKR1B1P1	14.4525	2.86795	0.900525	3.18476	0.00144876	0.00945153
AL021877.1	41.2122	1.3399	0.518922	2.58209	0.00982041	0.0448789
AL031595.3	279.688	1.18557	0.284259	4.17073	3.03621e-05	0.000352792
AL034376.1	15.1351	2.52942	0.890782	2.83955	0.00451771	0.024223
AL035541.1	710.184	1.88763	0.358786	5.26117	1.43144e-07	2.85682e-06
AL035563.1	58.4398	-1.42605	0.409267	-3.48441	0.000493232	0.00385556
AL035681.1	60.6018	-1.09336	0.384713	-2.84202	0.00448283	0.024075
AL049776.1	21.3692	-1.68091	0.655474	-2.56442	0.0103347	0.0466359
AL133215.2	35.8657	1.32775	0.486526	2.72905	0.00635176	0.0319133
AL135999.1	75.4392	-1.44368	0.368327	-3.91955	8.87149e-05	0.000891735
AL138724.1	96.501	1.29542	0.335764	3.85813	0.000114259	0.00111066
AL161646.1	243.523	-1.56677	0.617408	-2.53765	0.0111598	0.0496409
AL161891.1	60.2262	2.481	0.434291	5.71277	1.11154e-08	2.75385e-07
AL162458.1	149.251	-1.27677	0.278553	-4.58356	4.57131e-06	6.57449e-05
AL163952.1	104.853	2.65394	0.336985	7.87555	3.39244e-15	1.78535e-13
AL353622.1	64.1771	-1.84515	0.456865	-4.03871	5.37453e-05	0.000575594
AL354732.1	36.3175	2.29455	0.603031	3.80503	0.000141785	0.00133963
AL356273.3	35.5122	1.77871	0.590889	3.01023	0.0026105	0.0154619
AL356653.1	55.8556	1.8503	0.457983	4.04011	5.34251e-05	0.00057315
AL359504.2	65.4477	-1.03947	0.377386	-2.75438	0.00588033	0.0299771
AL445490.1	82.9731	-1.33609	0.422314	-3.16374	0.00155756	0.0100653
AL450270.1	67.4527	1.58103	0.396787	3.98458	6.76002e-05	0.000700811
AL513175.2	69.3025	1.53521	0.433844	3.53861	0.000402236	0.0032599
AL590235.1	17.2841	3.10641	1.09596	2.83441	0.004591	0.0245363
AL591845.1	205.031	-1.15299	0.287828	-4.00585	6.17956e-05	0.000647867
AL596244.1	21.4945	-2.20333	0.750273	-2.93671	0.00331718	0.0188178
AL606760.1	34.5001	-1.76161	0.510451	-3.45109	0.000558322	0.00426353
ALDH1L2	2299.58	-1.47559	0.498308	-2.96121	0.00306431	0.0176254
ALDH3B1	143.794	-1.64729	0.335954	-4.90331	9.4233e-07	1.59549e-05
ALDH6A1	730.009	-1.44206	0.245185	-5.8815	4.06572e-09	1.08016e-07
ALYREF	2351.12	1.3809	0.251695	5.4864	4.10198e-08	9.03803e-07
AMOTL2	1987.43	-1.02216	0.376862	-2.7123	0.00668178	0.033258
AMZ2P1	356.273	-1.06814	0.257359	-4.1504	3.31893e-05	0.00038087
ANG	65.7793	-1.13839	0.388458	-2.93052	0.00338391	0.0191373
ANGPTL1	53.5409	-1.82687	0.509454	-3.58594	0.000335871	0.00280459
ANKRD24	56.8933	-1.21446	0.37558	-3.23356	0.00122257	0.00823605
ANLN	2673.41	2.91274	0.28137	10.352	4.09809e-25	4.76908e-23
ANP32E	1787.09	1.02884	0.279268	3.68404	0.000229565	0.00202539
ANTXR2	192.151	-1.3804	0.509612	-2.70873	0.00675413	0.0335493
AP000692.2	27.7359	-1.68292	0.555407	-3.03007	0.00244497	0.0146123
AP001528.1	21.6852	-1.70098	0.629374	-2.70265	0.00687886	0.0340034
AP002812.5	81.4903	-1.07069	0.327683	-3.26746	0.00108515	0.00746552
AP002840.2	15.7947	-2.06294	0.757758	-2.72242	0.00648057	0.0324323
AP003068.2	89.7967	-1.08564	0.336861	-3.22281	0.00126942	0.00846876
AP006284.1	37.6517	-1.57422	0.492289	-3.19776	0.001385	0.00911472
APBB3	818.056	-1.02001	0.197641	-5.16094	2.45716e-07	4.69417e-06
APOBEC3B	478.204	2.18509	0.204424	10.689	1.14633e-26	1.52768e-24
APOBEC3F	217.896	-1.42538	0.357436	-3.98779	6.6691e-05	0.00069353
APOBEC3G	630.914	-1.26689	0.429551	-2.94933	0.00318462	0.0182222
APOD	124.737	-1.90947	0.39878	-4.78829	1.68208e-06	2.69461e-05
APOL1	8073.49	-1.13266	0.420189	-2.69559	0.0070265	0.0345677
ARHGAP11A	1169.26	2.32728	0.287067	8.1071	5.18421e-16	2.94395e-14
ARHGAP19	443.943	1.00514	0.172064	5.8417	5.16723e-09	1.35537e-07
ARHGAP4	59.6422	-1.58134	0.380495	-4.15601	3.23849e-05	0.000372156
ARHGEF39	233.073	1.99897	0.241131	8.28997	1.1328e-16	6.93318e-15
ARMC6	1091.39	1.08963	0.219731	4.95894	7.08781e-07	1.23681e-05
ARMCX1	779.902	-1.26805	0.274582	-4.61809	3.87286e-06	5.65362e-05
ARMCX3	2482.85	-1.1335	0.155417	-7.29325	3.02555e-13	1.32268e-11
ARMCX6	527.53	-1.12039	0.258976	-4.32622	1.51688e-05	0.000191786
ARMH1	128.051	-2.04262	0.449951	-4.53965	5.63486e-06	7.92477e-05
ARMH4	197.741	-1.60359	0.314369	-5.10099	3.37885e-07	6.25258e-06
ARNTL2	31.8024	2.33041	0.534247	4.36204	1.28853e-05	0.000166221
ARRB1	159.304	1.72062	0.594143	2.89597	0.00377991	0.0209537
ARRDC4	752.447	-1.02335	0.300435	-3.40624	0.000658634	0.00490046
ART3	94.758	4.17024	0.889048	4.69068	2.72301e-06	4.13963e-05
ASB11	68.523	-1.95197	0.714708	-2.73114	0.00631151	0.0317303
ASF1B	1166.85	2.56448	0.145375	17.6405	1.20415e-69	1.65821e-66
ASMTL	414.939	-1.04542	0.309691	-3.3757	0.000736275	0.00539315
ASPA	385.587	-2.76059	0.380306	-7.25886	3.90374e-13	1.67123e-11
ASPM	2395.33	2.31151	0.160091	14.4387	2.9535e-47	1.13504e-44
ATAD2	3429.23	2.04921	0.133739	15.3225	5.41125e-53	2.63002e-50
ATAD3A	1697	1.1765	0.210452	5.59037	2.2659e-08	5.24184e-07
ATAD3B	1641.13	1.09016	0.161367	6.75577	1.42079e-11	5.28796e-10
ATAD5	596.516	1.45952	0.193381	7.54739	4.44072e-14	2.11478e-12
ATG2A	1868.5	-1.24743	0.252848	-4.93353	8.07573e-07	1.39302e-05
ATP8B3	57.3386	-1.18617	0.454578	-2.60938	0.00907059	0.0422436
AUNIP	183.472	2.14994	0.273608	7.85773	3.9116e-15	2.03909e-13
AURKA	1783.08	2.31941	0.151054	15.3548	3.28779e-53	1.64639e-50
AURKB	1158.2	2.98988	0.182598	16.3741	2.92632e-60	2.54513e-57
AVIL	49.2304	-1.79881	0.438389	-4.10323	4.07422e-05	0.000453072
AZIN1-AS1	39.2307	-1.19442	0.459671	-2.59842	0.00936535	0.0432297
BAIAP2L2	662.946	1.94333	0.501446	3.87545	0.000106427	0.00104747
BAIAP3	17.0805	-2.29819	0.825979	-2.78238	0.00539618	0.027936
BARD1	472.566	1.61599	0.287451	5.6218	1.88977e-08	4.46121e-07
BBC3	924.072	-2.08569	0.354138	-5.88948	3.87414e-09	1.03425e-07
BBOF1	146.47	-1.69606	0.429525	-3.94869	7.85803e-05	0.000801073
BBS1	126.669	-1.36949	0.294582	-4.64892	3.33678e-06	4.96298e-05
BCAN	297.751	-2.12401	0.720211	-2.94915	0.00318644	0.0182264
BCAR1	4004.13	1.10948	0.277353	4.00025	6.32748e-05	0.000661782
BCAS3	932.912	-1.18506	0.184449	-6.42487	1.31986e-10	4.31896e-09
BCAT2	238.346	-1.6029	0.408616	-3.92276	8.75388e-05	0.000880449
BCL2L11	587.056	-1.37867	0.363808	-3.78955	0.00015092	0.00141541
BCL2L12	263.095	1.06112	0.21221	5.00034	5.72284e-07	1.01579e-05
BDNF-AS	11.3819	-3.51261	1.13558	-3.09322	0.00197997	0.0122497
BICC1	298.304	1.09728	0.234711	4.67505	2.93888e-06	4.43111e-05
BIRC5	1679.94	2.52034	0.129091	19.5237	6.8992e-85	2.28019e-81
BIRC7	2004.79	1.7797	0.37119	4.79457	1.63026e-06	2.62063e-05
BLACAT1	14.4045	2.10102	0.816274	2.57392	0.0100554	0.0456751
BLM	883.521	2.7771	0.220163	12.6138	1.77265e-36	4.01275e-34
BOLA3	320.096	1.16542	0.36473	3.19528	0.00139693	0.00917137
BOP1	1856.93	1.10671	0.218323	5.06913	3.99637e-07	7.32152e-06
BORA	137.939	1.00968	0.31619	3.19325	0.0014068	0.00922515
BRCA1	2552.5	1.60295	0.204281	7.84682	4.26716e-15	2.21745e-13
BRCA2	816.059	1.36982	0.143627	9.53733	1.46558e-21	1.3472e-19
BRI3BP	767.768	1.41617	0.167849	8.43712	3.25261e-17	2.09959e-15
BRIX1	1330.64	1.65176	0.147828	11.1735	5.499e-29	8.41398e-27
BRIX1P1	43.3858	1.9341	0.490475	3.94333	8.03574e-05	0.000816169
BTG1	3639.69	-1.56106	0.232747	-6.7071	1.98536e-11	7.29067e-10
BTG3	1405.45	1.24224	0.202088	6.14701	7.89576e-10	2.32166e-08
BTN3A1	2343.91	-1.28282	0.162057	-7.91584	2.45597e-15	1.33065e-13
BTN3A3	1797.89	-1.2886	0.240781	-5.35175	8.71101e-08	1.82677e-06
BUB1	1172.95	2.14822	0.170841	12.5744	2.92114e-36	6.52321e-34
BUB1B	1079.18	2.76337	0.299666	9.22149	2.92998e-20	2.41459e-18
C17orf53	287.171	1.44995	0.304478	4.76209	1.91599e-06	3.01828e-05
C18orf54	471.858	1.37511	0.39994	3.43829	0.000585404	0.00443549
C19orf48	1286.54	1.86069	0.178028	10.4516	1.44014e-25	1.76284e-23
C19orf57	454.976	1.36417	0.27052	5.04276	4.58872e-07	8.27823e-06
C1QBP	4254.74	1.07512	0.153226	7.01654	2.27435e-12	9.01285e-11
C1QTNF2	75.3117	2.00878	0.62283	3.22525	0.00125862	0.00841374
C1QTNF6	387.329	-1.47689	0.311183	-4.74605	2.07423e-06	3.24282e-05
C1orf112	381.829	1.69357	0.210329	8.05201	8.14459e-16	4.56235e-14
C1orf54	90.9052	-1.32259	0.376824	-3.50982	0.000448414	0.00357455
C21orf58	388.49	1.35109	0.271745	4.9719	6.63015e-07	1.16805e-05
C3AR1	67.8839	2.6133	0.82779	3.15695	0.00159426	0.010267
C3orf18	34.4288	-1.35226	0.529978	-2.55153	0.0107251	0.0480563
C3orf52	61.7614	1.36598	0.482395	2.83166	0.00463067	0.0247164
C4orf46	523.086	1.1385	0.43034	2.64557	0.00815527	0.0390462
C5	269.322	1.07452	0.327229	3.2837	0.00102453	0.00714361
C5orf34	412.242	1.6073	0.265152	6.06179	1.34617e-09	3.85536e-08
C5orf38	76.765	-1.02377	0.34967	-2.92781	0.00341364	0.0192724
C7orf31	373.014	-1.04232	0.281887	-3.69767	0.00021759	0.00193629
C9orf40	509.466	1.43488	0.240748	5.9601	2.52084e-09	7.00115e-08
CA11	162.949	-1.01877	0.265008	-3.84429	0.000120901	0.00116291
CA14	2306.98	-1.37668	0.249441	-5.51908	3.40788e-08	7.63079e-07
CACFD1	818.033	-1.22518	0.2876	-4.26	2.04429e-05	0.000249312
CACYBP	2031.84	1.17101	0.169409	6.9123	4.76856e-12	1.83257e-10
CALCOCO1	1464.06	-1.42194	0.214544	-6.62772	3.40909e-11	1.21674e-09
CAND2	547.583	-1.22334	0.362459	-3.37513	0.000737819	0.00540207
CAPN15	1646.04	1.15723	0.155052	7.46352	8.42425e-14	3.86696e-12
CAPN3	560.945	-1.26795	0.214656	-5.90689	3.48634e-09	9.39832e-08
CARF	356.418	-1.1367	0.282624	-4.02195	5.77182e-05	0.000612191
CATSPERE	76.385	-1.28366	0.461585	-2.78097	0.00541961	0.0280398
CCDC144NL-AS1	123.996	-1.76473	0.613293	-2.87746	0.00400887	0.0220005
CCDC146	65.3674	-1.58234	0.45259	-3.49619	0.000471958	0.0037174
CCDC15	175.091	1.51703	0.388105	3.90883	9.27461e-05	0.000927741
CCDC150	118.855	1.32063	0.434063	3.04249	0.0023463	0.0141248
CCDC159	372.945	-1.35356	0.219287	-6.17255	6.71957e-10	2.00797e-08
CCDC171	2166.75	-1.11344	0.163319	-6.81757	9.25928e-12	3.49337e-10
CCDC18	265.601	1.91427	0.24173	7.91903	2.39378e-15	1.30552e-13
CCDC18-AS1	514.526	-1.48751	0.229608	-6.47848	9.26498e-11	3.09927e-09
CCDC191	278.319	-1.46391	0.253177	-5.78215	7.375e-09	1.87784e-07
CCDC34	280.943	1.23941	0.315303	3.93085	8.46476e-05	0.000852928
CCDC85A	13.0784	-3.61654	1.18178	-3.06023	0.00221164	0.0134316
CCDC85B	1718.91	1.23324	0.209937	5.87432	4.24588e-09	1.12441e-07
CCDC86	682.027	1.29533	0.180192	7.18861	6.54532e-13	2.73135e-11
CCNA2	1426.15	2.61286	0.303494	8.60926	7.35321e-18	5.00049e-16
CCNB1	3445.6	2.32086	0.175163	13.2497	4.53284e-40	1.17039e-37
CCNB2	1348.73	2.05559	0.156763	13.1127	2.78321e-39	6.96856e-37
CCND3	120.992	1.204	0.328497	3.66518	0.000247164	0.0021599
CCNE2	242.775	2.53605	0.246587	10.2846	8.26716e-25	9.35717e-23
CCNF	933.616	1.56477	0.275171	5.68652	1.29652e-08	3.16938e-07
CCNG2	1356.53	-1.56161	0.187515	-8.32794	8.22641e-17	5.07244e-15
CCR1	110.844	3.23796	1.14842	2.8195	0.00480989	0.0254918
CCT2	3509.17	1.20548	0.135482	8.89774	5.69938e-19	4.30056e-17
CCT4	4952.87	1.09922	0.224705	4.89183	9.99022e-07	1.68114e-05
CCT5	9142.04	1.38862	0.127475	10.8932	1.24158e-27	1.78409e-25
CCT5P1	643.255	1.28762	0.228874	5.6259	1.84546e-08	4.37536e-07
CCT5P2	213.033	1.39452	0.238147	5.85571	4.74989e-09	1.25387e-07
CCT6A	7057.23	1.06281	0.114216	9.3052	1.33745e-20	1.16323e-18
CCT6B	93.871	-1.45764	0.324863	-4.48694	7.22544e-06	9.90674e-05
CCT8	1175.06	1.02814	0.183384	5.6065	2.06462e-08	4.81211e-07
CCT8P1	706.975	1.09317	0.197946	5.52258	3.34059e-08	7.51065e-07
CD72	16.4446	-2.13188	0.828411	-2.57346	0.0100689	0.0457235
CDC20	1552.1	2.93396	0.147157	19.9375	1.9233e-88	7.94563e-85
CDC20P1	95.0044	2.13291	0.458909	4.64778	3.35524e-06	4.98161e-05
CDC25A	455.398	3.04456	0.219326	13.8815	8.20664e-44	2.51139e-41
CDC25C	164.097	1.58552	0.274098	5.78449	7.27327e-09	1.8548e-07
CDC42EP4	598.127	-1.84666	0.302802	-6.09855	1.07034e-09	3.11397e-08
CDC45	960.509	3.36119	0.202401	16.6066	6.24444e-62	6.44934e-59
CDC6	1509.39	3.49056	0.232815	14.9929	8.17411e-51	3.75214e-48
CDCA3	465.901	2.46539	0.192461	12.8098	1.44428e-37	3.40952e-35
CDCA4	1016.56	1.72789	0.174494	9.90225	4.07e-23	4.20354e-21
CDCA5	1381.6	2.86742	0.152928	18.7501	1.93132e-78	3.98938e-75
CDCA7	620.49	1.84182	0.264819	6.95501	3.52543e-12	1.36755e-10
CDCA8	1026.49	2.80044	0.201093	13.9261	4.39933e-44	1.39806e-41
CDCP1	11.6583	2.97957	1.01519	2.935	0.0033355	0.0189023
CDK1	2068.72	2.40131	0.169933	14.1309	2.44967e-45	8.26138e-43
CDK5R1	2382.62	1.77043	0.27136	6.52429	6.83252e-11	2.34248e-09
CDKN3	750.59	2.12208	0.359702	5.89954	3.64522e-09	9.76294e-08
CDNF	55.4467	-1.54932	0.431247	-3.59265	0.000327334	0.00274022
CDT1	1026.96	2.55399	0.150117	17.0133	6.54205e-65	7.72195e-62
CEBPB	2185.18	1.60241	0.432359	3.7062	0.000210394	0.00188137
CEMIP	1077.38	-1.57408	0.251973	-6.24703	4.18328e-10	1.28731e-08
CENPA	521.588	2.7338	0.204679	13.3566	1.08458e-40	3.03773e-38
CENPE	1094.59	2.0111	0.353531	5.68861	1.2808e-08	3.13559e-07
CENPF	5633.82	1.98445	0.380651	5.21331	1.85497e-07	3.63622e-06
CENPH	924.781	1.51103	0.180802	8.35734	6.4146e-17	3.98501e-15
CENPI	565.754	2.2329	0.219748	10.1611	2.95584e-24	3.2135e-22
CENPJ	431.488	1.45494	0.205256	7.08843	1.35638e-12	5.48026e-11
CENPK	532.419	1.99193	0.26471	7.52495	5.27418e-14	2.469e-12
CENPL	554.188	1.17086	0.164852	7.10245	1.2256e-12	5.00076e-11
CENPM	461.879	2.35207	0.191359	12.2914	1.00747e-34	2.13442e-32
CENPN	1006.3	1.72957	0.185076	9.34519	9.17258e-21	8.10571e-19
CENPO	967.667	1.79588	0.147987	12.1354	6.8548e-34	1.39846e-31
CENPP	223.214	1.26394	0.245948	5.13908	2.76092e-07	5.22615e-06
CENPU	224.957	2.10137	0.314064	6.6909	2.21798e-11	8.09097e-10
CENPX	988.674	1.17471	0.195981	5.99398	2.04764e-09	5.73513e-08
CEP128	358.264	1.48645	0.321004	4.63063	3.64559e-06	5.37407e-05
CEP170B	4883.48	1.32296	0.205509	6.43747	1.21482e-10	4.01497e-09
CEP55	2219.25	2.62483	0.224397	11.6973	1.31642e-31	2.36454e-29
CEP72	147.898	1.23778	0.346476	3.57249	0.000353599	0.00292454
CEP85	1367.36	1.03923	0.220903	4.70446	2.54534e-06	3.88382e-05
CERCAM	2354.78	-1.08739	0.179438	-6.05999	1.3613e-09	3.88731e-08
CFAP43	77.7055	-1.20536	0.337241	-3.57417	0.000351339	0.0029073
CFAP61	2646.58	-1.14308	0.435862	-2.62257	0.00872703	0.0410984
CFAP65	64.098	-2.35514	0.707194	-3.33026	0.000867647	0.00622033
CFAP69	54.3786	-1.30729	0.437428	-2.98858	0.00280275	0.0164123
CFAP70	70.3104	-1.61243	0.466727	-3.45476	0.000550779	0.00422545
CFAP73	57.293	1.12836	0.40132	2.81162	0.00492921	0.0259991
CFLAR	812.112	-1.04706	0.180172	-5.81147	6.19278e-09	1.6015e-07
CHAC2	188.479	1.55646	0.520633	2.98956	0.00279379	0.0163714
CHAF1A	1656.72	2.21436	0.16174	13.6909	1.15154e-42	3.33846e-40
CHAF1B	516.955	1.127	0.243636	4.62575	3.73246e-06	5.47771e-05
CHCHD4	302.718	1.02022	0.247485	4.12236	3.75016e-05	0.000424171
CHEK2	488.531	1.13871	0.17435	6.53117	6.52573e-11	2.24662e-09
CHN2	53.802	1.96673	0.685176	2.87041	0.00409944	0.0223723
CHRNA1	103.804	-1.90475	0.586022	-3.2503	0.00115283	0.00785264
CHRNA5	112.649	1.93234	0.335707	5.75604	8.61113e-09	2.1626e-07
CHRNA6	114.817	3.22877	0.782918	4.12401	3.72328e-05	0.000421998
CHRNA7	28.1871	-1.72467	0.656901	-2.62546	0.00865328	0.0408325
CHST3	1531.46	-1.17924	0.457652	-2.57671	0.00997443	0.045432
CHSY1	1485.88	1.06955	0.308236	3.46992	0.000520605	0.00403518
CHTF18	1224.58	1.67868	0.276423	6.07286	1.25653e-09	3.6301e-08
CIP2A	810.23	2.45738	0.184672	13.3067	2.116e-40	5.63983e-38
CIT	2038.41	1.99963	0.187107	10.6871	1.16986e-26	1.54655e-24
CKAP2L	660.838	2.31359	0.233795	9.8958	4.34129e-23	4.45589e-21
CKLF	89.068	1.36583	0.381222	3.58278	0.000339962	0.00283016
CKS1B	246.093	1.80195	0.216705	8.31523	9.1573e-17	5.62544e-15
CKS2	1251.78	1.88089	0.188736	9.96572	2.15313e-23	2.23777e-21
CLEC4F	27.1685	-2.30947	0.706351	-3.26958	0.00107709	0.00742549
CLIC1	663.065	1.22294	0.216442	5.65021	1.60253e-08	3.84909e-07
CLIC4	10739.6	-1.20898	0.198991	-6.07553	1.2358e-09	3.57645e-08
CLIC4P1	220.822	-1.0467	0.363224	-2.8817	0.00395531	0.0217944
CLIC4P3	270.775	-1.41603	0.365409	-3.87519	0.000106542	0.00104798
CLSPN	1410.24	2.91447	0.311189	9.36558	7.56309e-21	6.75568e-19
CLTCL1	165.346	-3.11856	0.800784	-3.89438	9.84505e-05	0.000978877
CMSS1	422.464	1.37654	0.196616	7.00115	2.53878e-12	1.00127e-10
CMTM5	19.1793	-3.32925	0.843726	-3.9459	7.95021e-05	0.000808973
CNKSR2	39.1389	1.8032	0.538132	3.35085	0.000805653	0.00584435
CNP	16129	-1.0919	0.223699	-4.88112	1.05483e-06	1.75716e-05
CNTF	33.8063	1.52033	0.511597	2.97173	0.00296127	0.0171401
CNTNAP1	887.551	-1.47795	0.173291	-8.52869	1.48016e-17	9.7449e-16
COL24A1	17.0334	-2.45464	0.824113	-2.97852	0.00289643	0.0168593
COL5A2	82.9245	-1.27251	0.348069	-3.6559	0.000256278	0.00222309
COL6A5	354.887	1.41078	0.531213	2.65577	0.00791268	0.0380552
COL9A3	7764.23	-1.38183	0.188479	-7.33148	2.27622e-13	1.01387e-11
CORO1A	20.0848	1.95387	0.711226	2.74719	0.00601088	0.0305161
COX20P1	93.493	1.47299	0.379196	3.88452	0.000102533	0.00101216
COX20P2	51.8038	1.69948	0.538089	3.15837	0.00158652	0.0102272
CPB2-AS1	41.4686	2.69197	0.735183	3.66163	0.000250614	0.00218429
CPM	538.253	-2.17202	0.528797	-4.10748	3.99997e-05	0.000446016
CREBRF	1389.95	-1.32794	0.203714	-6.51866	7.09403e-11	2.4271e-09
CREM	3953.25	1.29609	0.271321	4.77696	1.77961e-06	2.83314e-05
CROCC	2679.86	1.17455	0.183974	6.38432	1.72158e-10	5.54563e-09
CSE1L	8389.6	1.40711	0.161332	8.72185	2.73696e-18	1.94113e-16
CSF1	786.544	-1.0876	0.259678	-4.18825	2.81117e-05	0.000329465
CSF2RA	670.493	2.38978	0.427494	5.5902	2.26803e-08	5.24184e-07
CSMD1	369.133	1.59508	0.449981	3.54478	0.000392945	0.00319873
CSPG4	1272.97	2.52023	0.465013	5.4197	5.96977e-08	1.28117e-06
CTDSP2	3400.1	-1.13171	0.230779	-4.90387	9.39649e-07	1.59258e-05
CTHRC1	460.693	1.31801	0.38683	3.40719	0.000656344	0.00488782
CTLA4	423.111	4.35594	0.599308	7.26828	3.64086e-13	1.57089e-11
CTPS1	1869.35	2.3458	0.262456	8.93789	3.96679e-19	3.06151e-17
CTSF	1147.79	-1.50799	0.145714	-10.349	4.22959e-25	4.88769e-23
CTSO	355.972	-1.92228	0.275936	-6.96637	3.25212e-12	1.27349e-10
CUTA	136.002	2.7887	0.451142	6.18144	6.35198e-10	1.91196e-08
CUTALP	711.715	-1.06051	0.29958	-3.54001	0.00040011	0.00324745
CXCL11	710.007	2.89089	0.643162	4.49481	6.96305e-06	9.56479e-05
CXCL12	107.248	-4.72445	0.481619	-9.80952	1.02456e-22	1.03236e-20
CYCS	1919.27	1.02848	0.14419	7.13277	9.83663e-13	4.04354e-11
CYLD	2111.55	-1.17055	0.169399	-6.91004	4.845e-12	1.85763e-10
CYP1A1	98.5544	2.64043	0.871832	3.02861	0.00245685	0.0146728
CYSRT1	62.3863	-1.30369	0.39975	-3.26127	0.00110916	0.00760532
CYTOR	426.99	1.99091	0.214331	9.28892	1.55857e-20	1.34143e-18
DANCR	1411.93	1.00885	0.175342	5.75358	8.73728e-09	2.19095e-07
DBF4	672.486	1.40257	0.226327	6.19708	5.75199e-10	1.74727e-08
DBP	263.584	-1.53896	0.299952	-5.13069	2.88681e-07	5.43951e-06
DCBLD2	4239.08	1.25372	0.231187	5.42297	5.86174e-08	1.26456e-06
DCLRE1B	599.837	1.33313	0.184899	7.21006	5.59264e-13	2.37137e-11
DCST2	16.2994	-2.37341	0.712737	-3.32999	0.000868482	0.00622362
DCTPP1	1093.9	1.18684	0.241517	4.91411	8.91873e-07	1.52254e-05
DDIAS	364.858	3.27114	0.24682	13.2531	4.32683e-40	1.13494e-37
DDIT4	356.967	-1.60906	0.409243	-3.93179	8.43156e-05	0.00085062
DDX12P	63.6752	1.44417	0.485004	2.97764	0.00290479	0.0168961
DDX21	4652.93	1.42847	0.185692	7.69269	1.44078e-14	7.08599e-13
DDX39A	3090.84	1.08438	0.196722	5.51223	3.54319e-08	7.90164e-07
DDX54	712.837	1.03019	0.163719	6.29245	3.12497e-10	9.87384e-09
DDX60	494.016	-1.0113	0.253025	-3.99683	6.41967e-05	0.000670152
DDX60L	1096.08	-1.41576	0.179599	-7.88289	3.19905e-15	1.68896e-13
DEK	5216.35	1.01869	0.171456	5.9414	2.8259e-09	7.70593e-08
DENND6B	45.3773	-1.88128	0.507228	-3.70894	0.000208131	0.00186719
DEPDC1	608.108	2.51914	0.204319	12.3294	6.28984e-35	1.34986e-32
DEPDC1B	560.178	1.7411	0.238669	7.29506	2.9852e-13	1.3085e-11
DEPP1	74.9232	-2.42121	0.514353	-4.70729	2.51032e-06	3.84459e-05
DGKG	235.402	1.78425	0.403467	4.42228	9.7663e-06	0.000130257
DHFR	1126.95	1.3824	0.205732	6.7194	1.82479e-11	6.7437e-10
DHFRP1	396.69	1.72433	0.205904	8.37443	5.54932e-17	3.47358e-15
DHODH	239.079	1.00393	0.253787	3.95579	7.62823e-05	0.000780053
DHRS2	95.3661	1.21058	0.415865	2.91099	0.00360288	0.0201822
DHX33	6341.49	2.39889	0.179771	13.3441	1.28211e-40	3.47326e-38
DHX58	1997.56	-1.22671	0.304825	-4.0243	5.71457e-05	0.000606898
DIAPH3	495.734	2.32488	0.19929	11.6658	1.90652e-31	3.31634e-29
DICER1-AS1	62.2096	-1.44356	0.391205	-3.69004	0.000224223	0.00198781
DISP1	132.202	-1.56234	0.293465	-5.32376	1.01643e-07	2.09853e-06
DKC1	1786.55	1.27723	0.141177	9.04698	1.46979e-19	1.15658e-17
DLEU1	86.2518	1.48843	0.386766	3.84841	0.000118888	0.00114622
DLG4	216.376	-1.43978	0.354469	-4.06179	4.86971e-05	0.000527685
DLGAP5	1426.46	2.61028	0.167084	15.6225	5.11349e-55	3.12965e-52
DNA2	429.784	1.35191	0.211588	6.38934	1.66604e-10	5.38774e-09
DNAH1	119.627	-1.11178	0.355772	-3.12497	0.00177823	0.0112157
DNAI1	23.7179	-1.96448	0.708371	-2.77324	0.00555008	0.0285628
DNAJA4	162.545	1.43666	0.435414	3.29954	0.000968444	0.00682162
DNM1	57.0218	-2.26673	0.790499	-2.86746	0.00413775	0.022507
DNM1P46	71.0777	-1.40972	0.446351	-3.15832	0.00158684	0.0102272
DNMT1	15004.9	1.4293	0.217478	6.57214	4.95957e-11	1.72905e-09
DOK4	234.942	-1.19253	0.22544	-5.28981	1.22444e-07	2.48381e-06
DOT1L	1457.57	1.03247	0.374709	2.75539	0.00586226	0.0299178
DPF1	63.3621	1.28696	0.429381	2.99724	0.00272437	0.0160271
DPYSL2	3855.08	-1.12935	0.276305	-4.08734	4.36344e-05	0.000479428
DQX1	49.5313	-2.31035	0.802335	-2.87953	0.00398271	0.0219162
DRD2	19.5965	2.19657	0.843552	2.60395	0.00921568	0.0427538
DSCC1	874.747	3.18732	0.16706	19.0788	3.78501e-81	8.93533e-78
DSN1	1475.75	1.28357	0.133639	9.60474	7.63527e-22	7.25131e-20
DTL	1055.21	2.90097	0.256618	11.3046	1.24498e-29	1.9782e-27
DTX4	209.227	-1.03004	0.279419	-3.68636	0.000227481	0.00201131
DTYMK	1147.72	1.42124	0.240789	5.90242	3.58204e-09	9.62492e-08
DUS3L	635.834	1.10476	0.176477	6.26009	3.84751e-10	1.20189e-08
DUSP15	57.1872	-1.86829	0.643457	-2.90352	0.0036899	0.0205513
DUSP4	5038.59	2.54971	0.332202	7.67516	1.65208e-14	8.1011e-13
DUSP5	319.398	1.93258	0.235415	8.20923	2.22608e-16	1.31849e-14
DUSP6	1723.38	2.7403	0.23459	11.6812	1.59033e-31	2.82584e-29
DYRK1B	510.103	-1.50184	0.204279	-7.3519	1.95407e-13	8.75097e-12
E2F1	1788.6	2.97082	0.17986	16.5174	2.75155e-61	2.67467e-58
E2F2	499.232	3.63187	0.315906	11.4967	1.37088e-30	2.31161e-28
E2F8	224.929	2.23436	0.249751	8.94634	3.67454e-19	2.85079e-17
ECT2	1478.2	1.16364	0.205576	5.66041	1.51007e-08	3.66431e-07
EDNRB	7381.33	-1.18635	0.420701	-2.81994	0.00480329	0.0254732
EEF1AKMT4	109.358	1.29083	0.376805	3.42572	0.000613163	0.00460778
EEF1E1	345.085	1.36141	0.185925	7.32234	2.43686e-13	1.07671e-11
EFCAB5	44.1053	-1.30336	0.467604	-2.78733	0.00531449	0.0275682
EFCAB6	28.8096	-1.80037	0.577465	-3.11771	0.0018226	0.0114476
EFHD1	49.5936	-2.52824	0.558199	-4.52928	5.91838e-06	8.26723e-05
EFNA1	45.6879	-3.18365	0.651808	-4.88433	1.03781e-06	1.73757e-05
EFNB3	48.5454	-1.32674	0.503846	-2.63323	0.00845764	0.0401732
EGFL8	141.062	-1.72817	0.345379	-5.00369	5.6242e-07	1.00043e-05
EGLN3	359.084	-1.26315	0.206259	-6.12408	9.12088e-10	2.66765e-08
EGR1	1479.2	6.08058	0.563357	10.7935	3.69538e-27	5.1751e-25
EGR2	132.465	3.21736	0.843511	3.81425	0.000136596	0.00129578
EIF4A1P10	1713.77	1.18186	0.371028	3.18538	0.00144565	0.00943872
EIF4A1P4	298.236	1.01843	0.22144	4.59913	4.24253e-06	6.14981e-05
EIF4G1	25860.8	1.02295	0.0922856	11.0846	1.48974e-28	2.25852e-26
ELFN2	204.725	-1.52545	0.457392	-3.3351	0.000852702	0.00612382
ELK3	974.404	1.02684	0.265842	3.86261	0.000112183	0.0010937
ELOVL7	569.45	-1.14567	0.312993	-3.66036	0.000251859	0.00219051
ELSPBP1	71.256	-2.16233	0.524049	-4.1262	3.68808e-05	0.00041887
EMC3-AS1	170.429	1.29067	0.433585	2.97674	0.00291334	0.0169279
EME1	381.814	2.43166	0.26735	9.09544	9.42052e-20	7.59386e-18
ENO1	31115.3	1.31844	0.235463	5.59933	2.15176e-08	5.00814e-07
EPAS1	1935.19	-1.86197	0.455637	-4.08653	4.37876e-05	0.000480471
EPB41L1	460.14	-1.40772	0.327052	-4.30426	1.67548e-05	0.000208646
EPHX1	5755.08	-1.04959	0.178369	-5.88437	3.9958e-09	1.06501e-07
EPS15	4944.92	-1.1816	0.267381	-4.41918	9.90753e-06	0.000131609
ERCC6L	638.612	2.94335	0.219926	13.3834	7.564e-41	2.15509e-38
ERI1	1146.72	1.57172	0.167698	9.37232	7.09565e-21	6.40741e-19
ESCO2	538.828	2.8216	0.197679	14.2736	3.19622e-46	1.17372e-43
ESPL1	743.078	2.14314	0.175549	12.2082	2.81143e-34	5.80736e-32
ESRP1	847.316	-1.14605	0.282588	-4.05557	5.00132e-05	0.000539822
ESRRG	44.5545	-3.6177	1.2712	-2.8459	0.00442864	0.0238537
ETNK2	138.4	-1.07822	0.40977	-2.63127	0.00850658	0.0402898
ETV1	577.776	2.28452	0.327966	6.96573	3.26712e-12	1.27634e-10
ETV4	1687.98	6.32614	0.242884	26.046	1.49494e-149	2.47038e-145
ETV5	6577.9	2.48848	0.177236	14.0405	8.80876e-45	2.9113e-42
EVA1B	534.485	-1.06458	0.384785	-2.76668	0.00566307	0.0290358
EVA1C	162.072	1.40424	0.423401	3.31656	0.000911325	0.00648843
EVI2B	17.2788	3.6076	0.968628	3.72444	0.000195747	0.00177537
EVI5L	907.875	-1.04903	0.183324	-5.72225	1.05123e-08	2.61228e-07
EVL	657.364	-1.14684	0.355287	-3.22793	0.0012469	0.0083482
EXO1	808.564	3.0485	0.209249	14.5688	4.43892e-48	1.7465e-45
EXOSC2	1176.75	1.09092	0.20242	5.3894	7.06942e-08	1.50738e-06
EXOSC8	472.179	1.36032	0.172391	7.89089	3.00036e-15	1.59424e-13
EZH2	635.432	1.39954	0.239616	5.84075	5.19662e-09	1.36092e-07
F12	64.5047	2.49174	0.701885	3.55007	0.000385132	0.00314753
FAAP24	147.106	1.11543	0.269596	4.13743	3.51216e-05	0.00040165
FAHD2CP	109.543	-2.11466	0.402399	-5.25514	1.47912e-07	2.94133e-06
FAM102A	6157.27	-1.20125	0.337695	-3.5572	0.000374823	0.00307392
FAM110A	159.406	1.02084	0.302669	3.3728	0.000744084	0.00544311
FAM111B	965.45	2.93818	0.340389	8.63185	6.03688e-18	4.1394e-16
FAM129B	5871.75	1.92183	0.197368	9.7373	2.0904e-22	2.05618e-20
FAM171A2	370.757	-1.11751	0.30575	-3.65499	0.000257197	0.00222755
FAM171B	972.93	1.08149	0.323717	3.34085	0.000835219	0.00601918
FAM177A1	1873.76	-1.24124	0.146502	-8.47247	2.40244e-17	1.56301e-15
FAM189A2	296.954	-1.23861	0.337941	-3.66518	0.000247161	0.0021599
FAM198B	144.121	1.47318	0.398676	3.69517	0.000219736	0.00195222
FAM210A	813.067	1.1357	0.243134	4.67108	2.99624e-06	4.50937e-05
FAM227B	132.862	-1.27785	0.267568	-4.7758	1.78998e-06	2.84417e-05
FAM229A	163.084	-1.01708	0.243379	-4.17898	2.92814e-05	0.000340997
FAM69A	1272.64	-1.14299	0.33926	-3.36908	0.000754206	0.00550984
FAM69C	442.086	-2.88738	0.702633	-4.10937	3.96748e-05	0.00044329
FAM71F2	91.0899	-1.03178	0.372258	-2.77168	0.00557682	0.0286647
FAM72B	45.4214	1.75854	0.516581	3.40419	0.000663602	0.00493521
FAM83D	800.15	2.92407	0.257109	11.3729	5.7058e-30	9.33548e-28
FAM83G	87.0245	-2.23919	0.620426	-3.60911	0.000307245	0.00259161
FAM84B	361.012	2.04347	0.364107	5.61228	1.99683e-08	4.67389e-07
FANCA	562.957	2.05476	0.219456	9.36298	7.75216e-21	6.88734e-19
FANCB	229.959	2.68334	0.290773	9.22832	2.7491e-20	2.28286e-18
FANCD2	1065.54	2.68192	0.262548	10.215	1.6992e-24	1.88452e-22
FANCG	837.516	1.23415	0.18723	6.59167	4.34919e-11	1.52916e-09
FANCI	2678.76	2.12131	0.147424	14.3892	6.05268e-47	2.27319e-44
FANK1	31.109	-1.61679	0.571138	-2.83082	0.00464289	0.0247656
FARSB	744.015	1.62183	0.19228	8.43474	3.31926e-17	2.13101e-15
FAT3	13.4151	-4.31607	1.37109	-3.14792	0.00164435	0.01053
FAXDC2	529.989	-1.76097	0.301054	-5.84936	4.93463e-09	1.29848e-07
FBL	1263.17	1.06789	0.195343	5.46674	4.58399e-08	1.00199e-06
FBXL2	370.243	-1.08268	0.197567	-5.48005	4.25209e-08	9.34385e-07
FBXO2	77.3602	-2.25865	0.670446	-3.36887	0.000754764	0.00551148
FBXO43	123.558	1.62352	0.387448	4.19028	2.7861e-05	0.000327456
FBXO44	1430.33	-1.27464	0.273378	-4.66257	3.12286e-06	4.67863e-05
FCMR	356.158	2.6646	0.807803	3.29857	0.000971774	0.00683343
FEN1	2005.21	1.86395	0.154035	12.1008	1.04623e-33	2.08301e-31
FER1L4	29.365	-1.73618	0.521422	-3.32971	0.000869366	0.00622725
FGF5	487.467	2.83406	0.402178	7.04679	1.83088e-12	7.29042e-11
FHOD1	2357.35	1.10277	0.144523	7.63044	2.3395e-14	1.13373e-12
FIGNL1	1318.34	1.78949	0.327557	5.46314	4.67782e-08	1.02115e-06
FJX1	93.9327	2.61245	0.715397	3.65175	0.000260455	0.00225224
FKBP1A	10564.6	1.15439	0.245219	4.7076	2.50651e-06	3.84231e-05
FKBP4P6	68.0259	1.36329	0.426103	3.19945	0.00137691	0.00906874
FLJ16779	133.137	1.8348	0.308067	5.95586	2.58713e-09	7.16119e-08
FLNB	423.753	-1.18569	0.350123	-3.38649	0.000707918	0.00522015
FLRT3	67.9704	-1.76899	0.508117	-3.48147	0.000498671	0.00388888
FMO4	225.414	-1.15052	0.335738	-3.42683	0.000610671	0.00459114
FMO5	60.903	-1.24701	0.389244	-3.20366	0.00135691	0.00896918
FOS	1224.12	2.54166	0.502304	5.06001	4.19232e-07	7.62135e-06
FOSL1	274.879	3.86446	0.298196	12.9594	2.07744e-38	5.04849e-36
FOXD3-AS1	262.256	-1.26827	0.355344	-3.56913	0.000358164	0.00295195
FOXM1	4601.24	1.41421	0.369809	3.82417	0.000131215	0.0012512
FOXP3	269.618	-1.46139	0.392678	-3.72159	0.000197972	0.00179259
FP565260.1	181.397	1.0457	0.384484	2.71976	0.0065329	0.0326448
FRAT1	92.9913	-1.2616	0.329024	-3.83438	0.00012588	0.00120472
FREM2	263.489	1.45938	0.26995	5.4061	6.44116e-08	1.38055e-06
FRMD4A	4214.81	-1.03771	0.253465	-4.09407	4.23866e-05	0.000467895
FRMD5	1050.39	1.01971	0.211014	4.83245	1.34861e-06	2.20433e-05
FRMPD4	32.1408	-2.12853	0.791651	-2.68872	0.00717271	0.0351093
FSTL1	2258.91	-1.61025	0.550659	-2.92422	0.00345322	0.019456
FXN	193.653	1.11271	0.255193	4.36028	1.29894e-05	0.000167304
FYB1	3923.99	-1.22339	0.156277	-7.82838	4.94205e-15	2.54416e-13
G3BP1	7542.57	1.20727	0.129712	9.30733	1.31081e-20	1.14609e-18
GALE	2108.33	1.51748	0.245407	6.1835	6.26949e-10	1.89057e-08
GALNT3	4656.12	-1.23383	0.334925	-3.68388	0.00022971	0.00202559
GALNT6	247.7	1.57295	0.371683	4.23197	2.31656e-05	0.000278206
GAPDH	24729.2	1.05973	0.168753	6.27977	3.39076e-10	1.06323e-08
GAPDHP40	554.037	1.08772	0.326389	3.33259	0.000860417	0.00617385
GAPDHP65	870.487	1.11564	0.371864	3.00014	0.00269859	0.0158981
GAREM1	970.135	-1.25353	0.402674	-3.113	0.00185193	0.0115658
GARNL3	95.0264	-1.21889	0.407398	-2.99189	0.00277252	0.0162699
GAS1RR	27.738	-1.87752	0.555568	-3.37946	0.000726287	0.0053308
GBP2	2059.22	1.93136	0.303638	6.36072	2.00804e-10	6.45582e-09
GCLM	1391.97	1.00696	0.282581	3.56345	0.000366011	0.00301512
GDF15	621.145	2.8368	0.419266	6.76611	1.32287e-11	4.93465e-10
GDPD5	1724.81	-1.51192	0.499304	-3.02805	0.0024614	0.0146893
GEMIN4	1562.45	1.2745	0.138418	9.2076	3.33487e-20	2.72816e-18
GINS1	1264.2	2.32124	0.158236	14.6694	1.01175e-48	4.07786e-46
GINS2	815.419	2.59978	0.161139	16.1338	1.47673e-58	1.16204e-55
GINS3	421.83	1.37416	0.196825	6.98159	2.9185e-12	1.14556e-10
GINS4	684.643	2.24974	0.177952	12.6424	1.23262e-36	2.82902e-34
GJB1	5215.98	2.16144	0.202556	10.6708	1.39398e-26	1.82822e-24
GLDC	182.139	1.57184	0.504807	3.11374	0.00184732	0.0115484
GLIS1	12.9846	-2.348	0.915836	-2.56378	0.0103538	0.0467096
GLMP	7337.15	-1.13197	0.191016	-5.92604	3.10326e-09	8.40678e-08
GLRX3	1053.59	1.01598	0.162509	6.25186	4.05601e-10	1.254e-08
GMDS-DT	65.9215	-1.32598	0.368516	-3.59815	0.000320488	0.00269169
GMNN	1135.75	1.73054	0.169501	10.2096	1.79584e-24	1.96532e-22
GMPSP1	168.872	1.14091	0.298487	3.8223	0.000132214	0.00125999
GNAO1	959.561	-1.22199	0.316884	-3.85627	0.00011513	0.00111585
GNL3	1316.68	1.23982	0.157184	7.88771	3.07775e-15	1.63012e-13
GOLGA7B	1709.99	2.52533	0.427018	5.91387	3.34168e-09	9.03786e-08
GPAT3	333.543	1.05276	0.253522	4.15253	3.28823e-05	0.000377609
GPATCH4	886.961	1.00484	0.240594	4.1765	2.96026e-05	0.000344253
GPR158	1556.84	-1.31614	0.425581	-3.09256	0.00198435	0.0122676
GPR3	145.96	3.67509	0.447747	8.20795	2.24999e-16	1.3279e-14
GPR55	94.7187	2.14054	0.521009	4.10845	3.98323e-05	0.000444749
GPR61	12.1804	-3.24514	1.1824	-2.74453	0.00605982	0.0307129
GPX1	3218.49	1.03171	0.136993	7.53108	5.03212e-14	2.36238e-12
GPX1P1	332.372	1.14365	0.357946	3.19504	0.00139814	0.00917199
GRAMD1C	379.223	-1.16954	0.255911	-4.5701	4.87495e-06	6.96271e-05
GRK6	1400.53	1.56047	0.240767	6.48125	9.09629e-11	3.04901e-09
GRK6P1	25.2116	1.45679	0.573415	2.54055	0.011068	0.049312
GRWD1	1208.07	1.14686	0.152091	7.54062	4.67729e-14	2.21468e-12
GSDMB	229.227	-1.65765	0.269524	-6.15028	7.73443e-10	2.27828e-08
GSTM2	172.013	-1.12916	0.41816	-2.7003	0.00692771	0.034163
GSTO2	98.8875	1.70482	0.504471	3.37941	0.000726417	0.0053308
GTF2IP20	173.91	-1.21937	0.291627	-4.18126	2.89901e-05	0.000338082
GTPBP4	3047.75	1.25322	0.158438	7.90983	2.57741e-15	1.38735e-13
GTSE1	2179.85	2.21989	0.127551	17.404	7.69071e-68	9.77608e-65
H2AFX	2856.92	1.84951	0.197414	9.36866	7.34568e-21	6.59714e-19
H2AFZ	9188.71	1.47608	0.313062	4.71496	2.41762e-06	3.71985e-05
H2AFZP2	441.669	1.40588	0.399716	3.51719	0.000436141	0.00349357
H2AFZP3	1298.89	1.10111	0.200251	5.49866	3.82685e-08	8.46569e-07
H2AFZP4	249.891	1.31617	0.437466	3.00863	0.00262427	0.0155267
HAO2	83.281	-1.82874	0.699562	-2.61413	0.00894556	0.0418695
HASPIN	328.893	2.57695	0.332964	7.73942	9.98693e-15	4.9709e-13
HAUS6	1317.66	1.06834	0.207972	5.13692	2.79279e-07	5.28042e-06
HAUS8	287.086	1.93611	0.240437	8.05244	8.11574e-16	4.56165e-14
HBP1	1582.83	-1.108	0.265904	-4.16691	3.0875e-05	0.00035754
HCG20	22.3334	-1.75778	0.69277	-2.53733	0.0111703	0.0496741
HCN1	24.1034	-2.94215	0.903088	-3.25788	0.00112247	0.00767752
HDAC11	482.505	-1.09938	0.231345	-4.75212	2.01293e-06	3.15595e-05
HDAC5	1688.11	-1.33584	0.162687	-8.21106	2.19237e-16	1.3032e-14
HDGF	6090.15	1.02762	0.15294	6.71912	1.82825e-11	6.7437e-10
HELLPAR	84.8606	1.84859	0.441188	4.19004	2.78908e-05	0.000327574
HELLS	1051.38	1.80826	0.186647	9.68809	3.38821e-22	3.29354e-20
HELZ2	23160.1	-1.03361	0.399888	-2.58475	0.00974507	0.0446222
HES1	197.492	1.77172	0.263862	6.71454	1.88656e-11	6.94331e-10
HES2	62.5464	1.50433	0.431505	3.48624	0.000489859	0.00383609
HEY1	3357.39	2.0955	0.439419	4.76879	1.85331e-06	2.93915e-05
HIBCH	1503	1.21062	0.348456	3.47423	0.000512313	0.0039765
HIST1H1C	216.951	-1.00544	0.243925	-4.1219	3.75755e-05	0.0004244
HIST1H1E	52.8843	2.21553	0.635525	3.48614	0.000490045	0.00383609
HIST1H2AC	1062.55	-3.47964	0.232707	-14.9529	1.49088e-50	6.65858e-48
HIST1H2BD	256.235	-2.68785	0.525444	-5.11538	3.13102e-07	5.85296e-06
HIST1H3E	120.529	-2.02394	0.574707	-3.52169	0.000428801	0.00344312
HIST1H4H	140.3	-1.76492	0.680877	-2.59212	0.00953858	0.0438335
HIST2H2BC	112.434	-1.35562	0.335805	-4.03693	5.41553e-05	0.000578859
HIST2H2BE	185.436	-2.29458	0.385321	-5.95498	2.60099e-09	7.18752e-08
HIST3H2A	284.674	-1.19238	0.28048	-4.25121	2.12614e-05	0.000258152
HJURP	1040.35	2.86337	0.188335	15.2036	3.34508e-52	1.57936e-49
HK2	1486.28	2.47461	0.327083	7.56571	3.85742e-14	1.84765e-12
HK2P1	54.1858	1.32643	0.50955	2.60313	0.00923759	0.0428194
HKDC1	120.274	-1.4354	0.517224	-2.7752	0.00551686	0.0284272
HMBS	360.266	1.45395	0.316475	4.59419	4.3443e-06	6.2808e-05
HMGB2	885.156	1.75207	0.350281	5.00191	5.67649e-07	1.00864e-05
HMGCL	1168.15	-1.1452	0.248805	-4.6028	4.16853e-06	6.06382e-05
HMMR	898.776	2.31632	0.250262	9.25556	2.13103e-20	1.82462e-18
HMMR-AS1	32.8241	2.95803	0.699332	4.2298	2.33898e-05	0.000280491
HNRNPAB	4341.71	1.30173	0.178989	7.27268	3.52437e-13	1.52862e-11
HNRNPH1P3	103.497	1.31613	0.354358	3.71413	0.000203903	0.00183624
HNRNPLP1	133.679	1.12422	0.402416	2.79368	0.0052112	0.02714
HOXB13	362.566	-1.11818	0.260916	-4.2856	1.8225e-05	0.000224502
HPDL	505.822	1.53439	0.588045	2.60931	0.00907248	0.0422436
HPGD	561.732	-2.18433	0.322554	-6.77198	1.27034e-11	4.74941e-10
HPRT1	549.258	1.01206	0.221764	4.56368	5.02637e-06	7.16659e-05
HSD17B14	377.788	-1.00634	0.255995	-3.93108	8.45657e-05	0.000852622
HSD17B7	390.661	1.3942	0.481181	2.89745	0.00376215	0.0208859
HSD3BP5	81.357	1.35124	0.412539	3.27544	0.00105499	0.00730668
HSF4	1107.89	-1.20097	0.295996	-4.05738	4.96273e-05	0.000537412
HSP90AA1	48436.7	1.0073	0.129045	7.80578	5.91356e-15	3.02543e-13
HSP90AB2P	661.18	1.25312	0.283399	4.42174	9.79106e-06	0.000130376
HSP90AB3P	4051.76	1.17814	0.201892	5.83547	5.36404e-09	1.40033e-07
HSPA12A	2350.13	-1.14862	0.326639	-3.51647	0.00043732	0.00349793
HSPA2	353.279	-1.40147	0.295816	-4.73763	2.1623e-06	3.36143e-05
HSPA8	41121.9	1.10317	0.219721	5.02078	5.14628e-07	9.21368e-06
HSPA8P1	778.194	1.16452	0.20724	5.61919	1.91851e-08	4.5226e-07
HSPA8P9	89.5102	1.69166	0.527321	3.20803	0.00133646	0.00885168
HSPB1	7796.75	-1.04213	0.229494	-4.54101	5.59858e-06	7.88046e-05
HSPD1	9046.26	1.32609	0.123358	10.75	5.92689e-27	8.09437e-25
HSPD1P1	302.614	1.35695	0.528875	2.56573	0.0102959	0.0464989
HSPD1P4	408.176	1.09717	0.295498	3.71296	0.000204848	0.00184374
HSPE1	1300.97	1.09494	0.380637	2.8766	0.00401984	0.0220251
HSPE1P3	121.815	1.08442	0.303046	3.57839	0.000345714	0.00286938
HSPG2	6266.46	-1.52445	0.425989	-3.57862	0.000345409	0.00286828
HSPH1	8302.32	1.08721	0.151396	7.18122	6.9094e-13	2.87601e-11
ID2	2014.74	-1.97048	0.163979	-12.0166	2.90562e-33	5.64887e-31
ID3	2020.08	-2.07832	0.274173	-7.58033	3.44669e-14	1.65571e-12
IDH1-AS1	46.0529	-1.42355	0.48867	-2.91311	0.00357849	0.0200728
IDO1	7794.69	-1.17244	0.364957	-3.21256	0.0013156	0.00872751
IER2	565.23	1.47258	0.180296	8.16757	3.14654e-16	1.81172e-14
IER3	794.669	3.84227	0.440145	8.72955	2.55693e-18	1.82126e-16
IFI27	1456.5	-1.28865	0.275012	-4.68581	2.78855e-06	4.22759e-05
IFI44L	2615.95	-1.06086	0.340399	-3.11653	0.00182995	0.0114794
IFIH1	4202.82	-1.12825	0.142597	-7.91218	2.52916e-15	1.36583e-13
IFIT1	6329.82	-1.94163	0.427411	-4.54278	5.55176e-06	7.82673e-05
IFIT2	10528.3	-1.53185	0.193285	-7.92535	2.27501e-15	1.24485e-13
IFRD2	777.153	1.45173	0.213709	6.79303	1.09802e-11	4.1332e-10
IFT140	853.948	-1.29431	0.217933	-5.93901	2.86752e-09	7.80654e-08
IGSF22	19.4334	-2.54151	0.777709	-3.26795	0.00108331	0.00745596
IGSF3	4879.57	-1.00768	0.347441	-2.90029	0.00372819	0.0207366
IGSF6	45.086	1.23783	0.481922	2.56853	0.010213	0.0462254
IL10	42.3894	6.60994	1.70105	3.88579	0.000101998	0.00100808
IL1RAP	3108.26	1.30617	0.247312	5.28145	1.28169e-07	2.57663e-06
IL1RAPL1	233.862	1.10246	0.409326	2.69335	0.00707383	0.0347282
IL24	39.863	2.33228	0.891266	2.61681	0.0088755	0.0416197
IL31RA	16.8996	3.08026	1.12411	2.74018	0.00614064	0.0310318
IL6R	4192.62	1.43008	0.329483	4.34039	1.42232e-05	0.000180938
IL7R	35.3588	4.8627	1.63742	2.96973	0.00298061	0.0172316
INCENP	1901.43	1.04504	0.223285	4.68032	2.86432e-06	4.33055e-05
ING4	334.582	-1.28267	0.22144	-5.79239	6.93901e-09	1.77503e-07
INPP5F	3426.44	2.11054	0.273827	7.70755	1.28257e-14	6.32672e-13
IQCJ-SCHIP1	24.2999	2.52236	0.666685	3.78343	0.000154682	0.0014474
IQGAP3	1212.24	2.14811	0.195417	10.9925	4.15415e-28	6.07499e-26
IRAK1	4402.35	1.62598	0.153323	10.6049	2.82684e-26	3.64949e-24
IRF4	5552.42	-1.14655	0.138778	-8.26176	1.43544e-16	8.65715e-15
IRS2	2993.58	-1.16925	0.220819	-5.29503	1.18994e-07	2.43063e-06
ITGA1	211.573	1.69084	0.439116	3.85056	0.000117848	0.00113886
ITGB3	286.979	3.20462	0.358562	8.93743	3.9832e-19	3.06151e-17
ITPKA	19.4299	2.33299	0.722734	3.22801	0.00124655	0.0083482
IVNS1ABP	10100.3	1.71954	0.162194	10.6018	2.92408e-26	3.74577e-24
JADE1	703.529	1.15761	0.226117	5.11951	3.06325e-07	5.73925e-06
JAG1	2511.63	1.02523	0.315547	3.24907	0.00115784	0.00787517
JAG2	57.5131	-1.53268	0.476182	-3.21868	0.00128782	0.00858114
JAKMIP2	118.276	-1.01873	0.359067	-2.83714	0.00455191	0.0243353
JDP2	59.4318	-1.77218	0.629069	-2.81715	0.00484518	0.0256295
JMY	1017.76	-1.2526	0.162164	-7.72428	1.1249e-14	5.56556e-13
JUP	301.826	-1.39888	0.28699	-4.87431	1.0919e-06	1.81525e-05
KC6	47.2905	-1.50945	0.456492	-3.30663	0.000944247	0.00668252
KCNC4	279.729	1.06114	0.244873	4.33344	1.46795e-05	0.000186027
KCNH3	112.302	-1.21214	0.341179	-3.55279	0.000381169	0.00311822
KCNIP3	260.318	-1.3622	0.474147	-2.87296	0.00406646	0.0222217
KCNJ13	182.776	-5.0831	0.699164	-7.27025	3.58811e-13	1.55218e-11
KCNN3	14.8661	-3.53952	1.22354	-2.89285	0.00381767	0.0211205
KCTD16	17.3578	-3.25242	0.941608	-3.45412	0.000552096	0.00423163
KDELR3	770.14	-1.04928	0.22883	-4.58543	4.5305e-06	6.52147e-05
KDM7A	506.91	-1.38678	0.28389	-4.88491	1.03474e-06	1.73418e-05
KDM7A-DT	103.274	-1.40396	0.366039	-3.83555	0.000125285	0.00120019
KIAA0825	43.1756	-1.43318	0.480327	-2.98376	0.00284726	0.0166199
KIF11	2770.81	2.26129	0.180472	12.5299	5.12538e-36	1.12929e-33
KIF14	661.308	2.48575	0.301145	8.25433	1.52761e-16	9.17957e-15
KIF15	430.147	2.48452	0.386783	6.42354	1.33138e-10	4.34803e-09
KIF18A	327.115	1.53117	0.29819	5.13488	2.82329e-07	5.33199e-06
KIF18B	1063.84	2.95339	0.247144	11.9501	6.48449e-33	1.23168e-30
KIF20A	980.93	1.75876	0.153413	11.4642	1.99548e-30	3.29754e-28
KIF20B	1430.32	2.46081	0.315746	7.79362	6.51148e-15	3.31084e-13
KIF22	1741.58	1.24969	0.151091	8.27107	1.32763e-16	8.06584e-15
KIF23	3308.43	2.64569	0.201521	13.1286	2.25775e-39	5.73991e-37
KIF24	443.843	1.30605	0.322023	4.05578	4.99682e-05	0.000539822
KIF2C	1404.62	2.6579	0.161412	16.4666	6.37741e-61	5.85481e-58
KIF4A	1298.5	2.39943	0.162719	14.7458	3.27194e-49	1.35172e-46
KIF4B	115.54	2.16859	0.371981	5.82984	5.54805e-09	1.44608e-07
KLF16	956.901	1.08716	0.252491	4.30572	1.66444e-05	0.000207741
KLHL23	249.269	1.07622	0.23428	4.59373	4.35392e-06	6.28921e-05
KLHL24	1979.56	-1.33436	0.162766	-8.198	2.44417e-16	1.43736e-14
KLHL41	62.149	-1.2721	0.392184	-3.24363	0.00118016	0.00800583
KNDC1	67.0732	-1.93976	0.569113	-3.40839	0.000653463	0.00486857
KNL1	1076.92	2.31751	0.263732	8.78736	1.53111e-18	1.11461e-16
KNSTRN	806.947	1.80051	0.22541	7.98771	1.37474e-15	7.57251e-14
KNTC1	378.024	1.68383	0.235407	7.15285	8.49927e-13	3.51126e-11
KPNA2	5700.49	1.92387	0.17149	11.2185	3.30666e-29	5.15496e-27
KPNA2P1	80.1586	2.32901	0.478304	4.86931	1.11989e-06	1.85804e-05
KPNA2P2	16.1124	2.00932	0.765467	2.62495	0.00866607	0.0408761
KPNA5	214.172	-1.04453	0.267751	-3.90112	9.57486e-05	0.000955463
KREMEN1	2804.35	-1.12723	0.255918	-4.40463	1.05964e-05	0.000139304
KRT15	26.6054	2.81761	0.854476	3.29747	0.000975584	0.00685731
KRT89P	13.249	-3.14501	1.16455	-2.70063	0.00692086	0.0341497
KSR1	553.494	-1.22294	0.202092	-6.05138	1.43613e-09	4.09173e-08
LAMA5	264.692	-2.38035	0.422316	-5.63643	1.73614e-08	4.13993e-07
LCE2A	24.1122	2.43786	0.821428	2.96783	0.00299911	0.0173167
LCP1	477.32	1.79826	0.317447	5.66474	1.47244e-08	3.57826e-07
LDHA	10003.9	1.11185	0.166895	6.66194	2.70231e-11	9.79291e-10
LDHAP5	87.3564	1.42148	0.518221	2.74301	0.00608795	0.0308316
LDHD	327.922	-1.49779	0.282382	-5.30414	1.13204e-07	2.32384e-06
LGMN	11839.7	-1.07294	0.255497	-4.19941	2.67609e-05	0.000316552
LGMNP1	995.023	-1.04224	0.284216	-3.66706	0.000245352	0.00214862
LIF	31.6299	3.9216	0.981932	3.99376	6.50329e-05	0.000677597
LIG1	869.042	1.30743	0.196826	6.64257	3.0826e-11	1.1098e-09
LIMD2	70.1845	-1.90569	0.51052	-3.73283	0.000189339	0.00172577
LIN9	176.204	1.38715	0.358246	3.87206	0.00010792	0.00105964
LINC00173	38.6866	-1.79274	0.682634	-2.62622	0.00863394	0.0407529
LINC00327	15.4266	2.70869	0.907508	2.98476	0.00283801	0.0165872
LINC00461	93.7507	-1.19072	0.443467	-2.68503	0.00725225	0.0354357
LINC00511	851.979	-1.06519	0.244538	-4.35593	1.32502e-05	0.00017
LINC00520	3505.85	1.22492	0.186428	6.57045	5.01619e-11	1.74511e-09
LINC00607	12.6061	-2.51002	0.90959	-2.7595	0.00578893	0.0295984
LINC00622	33.478	2.11002	0.771469	2.73506	0.00623682	0.0314218
LINC00648	68.9926	-1.41861	0.468839	-3.02579	0.00247988	0.0147889
LINC00663	41.1086	-1.38826	0.541757	-2.56252	0.0103916	0.0468672
LINC00681	24.0711	-1.98292	0.759506	-2.6108	0.00903295	0.042119
LINC00702	53.1351	3.66287	1.05304	3.47837	0.000504469	0.00392359
LINC00906	20.0991	-2.79943	1.05114	-2.66324	0.00773925	0.0373623
LINC00910	99.453	-1.31405	0.420876	-3.12217	0.00179522	0.01131
LINC00919	46.4445	-3.54734	0.621767	-5.70526	1.16167e-08	2.86944e-07
LINC01291	151.111	1.04907	0.314357	3.33719	0.000846305	0.00609111
LINC01419	118.123	-1.2572	0.382498	-3.28681	0.0010133	0.00708326
LINC01431	33.3516	-1.83679	0.598857	-3.06716	0.00216105	0.0131582
LINC01531	3269.24	-1.76976	0.325041	-5.44475	5.18792e-08	1.1236e-06
LINC01537	22.4715	4.30615	1.05521	4.08086	4.48699e-05	0.000490718
LINC01569	119.087	-1.04283	0.30111	-3.4633	0.0005336	0.00411852
LINC02232	30.6374	-2.99091	0.768848	-3.89012	0.000100193	0.000993219
LINC02475	138.512	-1.55111	0.460038	-3.3717	0.000747045	0.00545994
LMCD1	183.891	1.37079	0.417625	3.28233	0.00102951	0.00716928
LMNB1	1565.09	2.28059	0.217053	10.5071	8.01191e-26	9.95465e-24
LNX2	1561.58	-1.16134	0.253118	-4.58814	4.47211e-06	6.44303e-05
LOH12CR2	60.7868	-1.95549	0.477814	-4.09258	4.26608e-05	0.00046998
LONRF2	540.595	1.16618	0.329719	3.53691	0.00040484	0.00327458
LPXN	882.79	2.83646	0.345254	8.21557	2.11156e-16	1.25969e-14
LRGUK	876.845	1.68097	0.259562	6.4762	9.40612e-11	3.14012e-09
LRP1	1976.21	-1.27828	0.141702	-9.0209	1.86543e-19	1.46096e-17
LRP8	2442.13	1.91062	0.207198	9.22124	2.93696e-20	2.41459e-18
LRR1	403.35	1.90858	0.203301	9.38796	6.11757e-21	5.55455e-19
LRRC37B	403.481	-1.03573	0.186702	-5.54749	2.89797e-08	6.57134e-07
LRRC39	218.009	-2.51298	0.724878	-3.46677	0.000526759	0.00407844
LRRTM4	23.8552	-3.114	0.771875	-4.03433	5.47589e-05	0.000584933
LSAMP	676.404	-1.2694	0.340636	-3.72656	0.000194111	0.00176684
LTBP4	88.3035	-1.54857	0.593059	-2.61116	0.00902359	0.0421187
LURAP1L-AS1	315.04	-1.39668	0.294008	-4.75046	2.02952e-06	3.17893e-05
LYAR	778.517	1.44204	0.154451	9.3365	9.95668e-21	8.75182e-19
LYRM9	136.898	-1.37727	0.304956	-4.51629	6.29329e-06	8.73922e-05
MAD2L1	929.093	2.43487	0.189431	12.8536	8.20884e-38	1.96596e-35
MAFB	637.598	-1.53682	0.405735	-3.78775	0.000152018	0.00142409
MAFF	1881.8	3.17434	0.276698	11.4722	1.81934e-30	3.03682e-28
MAGEA1	56.3441	1.02953	0.392404	2.62363	0.0086997	0.040993
MAGED1	14096.9	-1.11322	0.243084	-4.57956	4.6595e-06	6.68968e-05
MAGED2	9329.91	-1.05147	0.328856	-3.19737	0.00138688	0.00911736
MAK16	628.599	1.6523	0.187858	8.79547	1.4245e-18	1.04159e-16
MALINC1	87.8416	-1.17243	0.352161	-3.32925	0.000870794	0.00623478
MANSC1	65.2709	3.55314	0.782177	4.54263	5.55567e-06	7.82673e-05
MAP2	330.527	1.28639	0.506053	2.54201	0.0110218	0.049146
MAP3K1	2031.24	1.11435	0.132442	8.41392	3.96546e-17	2.53009e-15
MAP3K20	1542.55	1.31448	0.142953	9.19516	3.74447e-20	3.0332e-18
MAPT	134.312	-1.44887	0.538276	-2.69168	0.00710926	0.0348607
MARS2	457.998	1.27445	0.269309	4.73231	2.21974e-06	3.44425e-05
MASTL	1494.98	1.4823	0.169127	8.76443	1.87728e-18	1.34295e-16
MC1R	946.102	1.5314	0.251041	6.1002	1.05939e-09	3.08755e-08
MCAM	3048.77	1.54973	0.425253	3.64426	0.000268166	0.00230924
MCM10	752.502	4.17135	0.269028	15.5053	3.19647e-54	1.82144e-51
MCM2	1103.63	1.57207	0.164245	9.57151	1.05356e-21	9.89205e-20
MCM3	188.333	1.5928	0.283845	5.61151	2.00574e-08	4.68149e-07
MCM4	7010.56	2.1019	0.115796	18.1517	1.24552e-73	2.05822e-70
MCM5	4433.63	2.33348	0.156244	14.9349	1.95352e-50	8.47437e-48
MCM6	1888.3	1.48812	0.160823	9.25316	2.17944e-20	1.85645e-18
MCM7	5101.02	2.35217	0.12293	19.1342	1.31114e-81	3.61109e-78
MCM8	1643.36	1.6639	0.170336	9.76836	1.53917e-22	1.52304e-20
MCMBP	3499.03	1.2706	0.142522	8.91513	4.87233e-19	3.72756e-17
MCTP1	449.205	1.36412	0.401173	3.40033	0.000673048	0.0050032
MCUB	360.034	1.19701	0.338134	3.54005	0.000400058	0.00324745
MDH1B	71.6433	-1.26521	0.36268	-3.48851	0.000485727	0.00381313
MELK	1494.84	1.56084	0.241442	6.46467	1.0152e-10	3.38228e-09
METTL1	167.452	1.12893	0.267229	4.22459	2.39378e-05	0.000286025
MEX3C	2930.53	1.11549	0.126211	8.83829	9.71904e-19	7.16996e-17
MGAT4A	409.654	-1.03832	0.316552	-3.2801	0.0010377	0.0072081
MICB	73.7822	1.51984	0.373345	4.07089	4.68344e-05	0.000509841
MILR1	18.732	3.56068	0.866808	4.10781	3.99432e-05	0.000445686
MIR222HG	94.5082	1.25964	0.322329	3.90792	9.30942e-05	0.00093066
MIR3142HG	1215.77	1.22182	0.197341	6.19144	5.9617e-10	1.80104e-08
MIR4435-2HG	757.485	1.76819	0.211301	8.36812	5.85447e-17	3.65076e-15
MIR99AHG	153.244	-1.33104	0.515826	-2.5804	0.00986846	0.0450729
MIS18A	273.863	1.23489	0.233538	5.28774	1.23834e-07	2.50473e-06
MIS18BP1	958.892	1.08936	0.22841	4.76931	1.84862e-06	2.93452e-05
MKI67	16963.4	2.983	0.347586	8.58205	9.31935e-18	6.23491e-16
MME	835.769	2.18104	0.463433	4.70627	2.52287e-06	3.85309e-05
MMP16	639.603	1.03576	0.374791	2.76357	0.0057172	0.029277
MMS22L	112.422	1.2164	0.336586	3.61393	0.000301596	0.00255321
MND1	168.598	2.57534	0.329881	7.80689	5.86175e-15	3.00824e-13
MNS1	194.042	1.24596	0.412359	3.02153	0.00251501	0.0149821
MPP6	522.213	1.10558	0.205775	5.37275	7.75451e-08	1.63657e-06
MPZ	324.168	-3.0107	0.424267	-7.09625	1.28187e-12	5.20466e-11
MR1	725.346	-1.36775	0.222368	-6.15085	7.70697e-10	2.27425e-08
MRM1	223.36	1.18491	0.235105	5.0399	4.65765e-07	8.39342e-06
MRPL12	951.146	1.12368	0.238181	4.71777	2.38446e-06	3.67225e-05
MRPL3	2550.52	1.15552	0.133421	8.66073	4.68767e-18	3.25478e-16
MRPL3P1	446.987	1.13677	0.19105	5.95012	2.67951e-09	7.37981e-08
MRTO4	1046.28	1.90748	0.21203	8.99626	2.33544e-19	1.82043e-17
MST1	402.962	-1.81118	0.408653	-4.43206	9.33358e-06	0.000124889
MST1L	40.4305	-1.28154	0.477377	-2.68454	0.00726289	0.0354547
MTBP	312.577	1.27698	0.210136	6.07694	1.22494e-09	3.55126e-08
MTFP1	141.771	1.69981	0.385001	4.41508	1.00971e-05	0.000133651
MTFR2	79.0789	2.73032	0.466939	5.84727	4.997e-09	1.31281e-07
MTHFD2P7	60.4106	1.23181	0.484356	2.54318	0.0109848	0.0489987
MTMR11	276.853	-1.05461	0.223764	-4.71303	2.44057e-06	3.74818e-05
MTTP	32.3232	-1.86413	0.590913	-3.15466	0.00160685	0.01034
MTURN	1455.38	-1.64134	0.360649	-4.55107	5.3375e-06	7.5645e-05
MX2	1032.23	-2.06372	0.470948	-4.38207	1.1756e-05	0.000152966
MXD3	453.039	1.06828	0.230848	4.62764	3.69853e-06	5.43273e-05
MXD4	4389.12	-2.15983	0.313171	-6.89665	5.32435e-12	2.03198e-10
MYBBP1A	2919	1.32339	0.122882	10.7696	4.79091e-27	6.65292e-25
MYBL1	859.77	2.16362	0.207551	10.4245	1.91654e-25	2.31174e-23
MYBL2	2872.89	3.01576	0.261025	11.5535	7.08654e-31	1.20727e-28
MYC	2506.54	1.67752	0.166766	10.0591	8.37699e-24	8.93096e-22
MYEOV	290.589	8.12511	1.73874	4.67298	2.9686e-06	4.47184e-05
MYH15	70.868	-4.26239	1.01779	-4.18789	2.81565e-05	0.000329756
MYH7B	65.6052	-1.30739	0.444242	-2.94296	0.00325092	0.0185374
MYL5	220.728	-1.01294	0.246988	-4.10118	4.11052e-05	0.000456495
MYO15B	107.511	-3.02928	0.413371	-7.32824	2.33193e-13	1.03589e-11
MYO19	2283.78	1.322	0.157248	8.40706	4.204e-17	2.67196e-15
MYO5B	59.4342	1.04399	0.400534	2.60651	0.00914707	0.042531
MYOF	957.961	1.02015	0.375143	2.71937	0.00654058	0.0326732
N4BP2L1	39.6598	-2.0471	0.602253	-3.39906	0.000676176	0.00502193
N4BP3	124.611	1.71549	0.463806	3.69873	0.000216684	0.0019303
NAA15	2407.4	1.27479	0.120508	10.5784	3.75267e-26	4.77022e-24
NATD1	1272.15	-1.00843	0.137825	-7.31675	2.54056e-13	1.11954e-11
NAV2	5973.95	1.0903	0.2985	3.65259	0.000259611	0.00224611
NAV2-AS2	79.7414	1.39047	0.385426	3.60762	0.000309024	0.00260409
NAV3	1111.86	-1.00905	0.269891	-3.73875	0.00018494	0.00169503
NBAT1	16.5503	-2.51726	0.858587	-2.93187	0.00336929	0.0190676
NCAPD2	1395.34	1.38935	0.156292	8.88944	6.14204e-19	4.5724e-17
NCAPD3	996.715	1.37114	0.191826	7.14783	8.81622e-13	3.63312e-11
NCAPG	1869.79	3.00907	0.2015	14.9333	2e-50	8.47437e-48
NCAPG2	1274.53	1.73578	0.146789	11.825	2.89978e-32	5.26581e-30
NCAPH	610.747	2.67667	0.192777	13.8848	7.83116e-44	2.4417e-41
NCAPH2	1249.33	1.12852	0.214191	5.26875	1.37359e-07	2.748e-06
NCEH1	553.488	1.0454	0.24052	4.3464	1.38388e-05	0.000176606
NDC1	1474.55	1.38082	0.152445	9.05785	1.33051e-19	1.052e-17
NDC80	703.408	2.51313	0.233994	10.7401	6.59408e-27	8.93174e-25
NDUFAF8	609.677	1.08966	0.227658	4.78639	1.6981e-06	2.71411e-05
NEGR1	67.4517	-1.57246	0.440436	-3.57022	0.000356676	0.00294409
NEIL3	90.3344	3.0935	0.594925	5.19982	1.99482e-07	3.88273e-06
NEK2	299.357	2.28337	0.247131	9.23954	2.47563e-20	2.07664e-18
NEK8	133.484	-1.09661	0.373169	-2.93863	0.00329667	0.0187401
NEMP1	1680.33	1.42097	0.209669	6.77721	1.22521e-11	4.59105e-10
NET1	677.648	2.11542	0.189071	11.1885	4.64234e-29	7.16959e-27
NFIX	2298.38	-1.01234	0.266297	-3.80155	0.000143794	0.00135705
NFKBIE	5445.21	1.27054	0.227235	5.5913	2.25379e-08	5.23087e-07
NHP2	334.407	1.0243	0.398094	2.57302	0.0100815	0.0457584
NIFK	804.153	1.01754	0.164264	6.19453	5.84582e-10	1.77252e-08
NIP7	1022.73	1.12358	0.140142	8.0174	1.08008e-15	5.96932e-14
NKAIN4	170.826	2.18825	0.339589	6.44381	1.16508e-10	3.8583e-09
NLE1	470.6	1.04194	0.282934	3.68265	0.000230826	0.00203001
NLRP1	196.241	-2.21156	0.519453	-4.25747	2.0675e-05	0.000251587
NLRP2	104.728	1.56999	0.369771	4.24584	2.17781e-05	0.00026365
NLRP3	47.8894	4.75177	0.676905	7.01985	2.22109e-12	8.82296e-11
NME1	1661.07	1.44453	0.153358	9.41936	4.53863e-21	4.14369e-19
NMRAL2P	81.8548	1.19374	0.345834	3.45177	0.000556916	0.00425869
NNMT	487.654	2.24015	0.52134	4.29691	1.73194e-05	0.000214706
NOL6	1763.87	1.16713	0.138376	8.43447	3.32708e-17	2.13101e-15
NOLC1	4362.34	1.48548	0.118581	12.5271	5.30415e-36	1.1533e-33
NOMO3	122.952	1.02955	0.329179	3.12763	0.00176224	0.0111234
NOP16	475.776	1.83709	0.224509	8.18268	2.77598e-16	1.60819e-14
NOP2	259.081	1.36182	0.224405	6.06859	1.29038e-09	3.70844e-08
NOP56	4688.34	1.2462	0.118357	10.5292	6.33796e-26	7.99502e-24
NOP58	1237.84	1.55712	0.130514	11.9307	8.18658e-33	1.52004e-30
NPM1P9	13.7957	3.16925	1.01512	3.12205	0.00179594	0.0113102
NPM3	621.609	1.07519	0.263391	4.08212	4.46259e-05	0.000488373
NR1D2	2025.85	-1.04255	0.302308	-3.44863	0.000563441	0.00429468
NR2C2AP	515.598	1.21929	0.328466	3.71206	0.000205581	0.00184732
NR4A1	1579.31	1.55949	0.594116	2.6249	0.00866746	0.0408761
NR4A3	1978.38	1.74554	0.464694	3.75631	0.000172436	0.00159423
NRBP2	3432.29	-1.48995	0.341858	-4.35839	1.31021e-05	0.000168492
NREP	159.797	-3.55025	0.539289	-6.58321	4.60385e-11	1.61526e-09
NRGN	188.185	2.1349	0.542569	3.93481	8.32633e-05	0.000841031
NRM	395.452	1.04679	0.283275	3.6953	0.000219626	0.00195222
NRROS	650.189	2.62486	0.380511	6.89824	5.26519e-12	2.01406e-10
NRSN2-AS1	148.019	-1.52065	0.281905	-5.3942	6.883e-08	1.47019e-06
NRXN2	37.7677	-2.64922	0.538165	-4.92269	8.53624e-07	1.46329e-05
NRXN3	568.319	1.26416	0.355613	3.55487	0.000378164	0.00309824
NSD2	4427.79	1.21046	0.196027	6.17496	6.61792e-10	1.98118e-08
NT5C3AP1	212.01	-1.06574	0.340219	-3.13252	0.00173312	0.0109815
NT5DC4	13.8947	2.23645	0.851029	2.62794	0.00859045	0.0405824
NTN1	253.125	1.22492	0.251317	4.87401	1.09354e-06	1.81615e-05
NUDT15	414.658	1.45026	0.223689	6.4834	8.96794e-11	3.0121e-09
NUDT8	124.524	1.15515	0.287228	4.02171	5.77765e-05	0.000612416
NUF2	470.161	2.41777	0.266244	9.08103	1.07556e-19	8.62797e-18
NUP155	3728.65	1.14316	0.140403	8.14199	3.88844e-16	2.22341e-14
NUP210	850.938	1.27895	0.204467	6.25504	3.97419e-10	1.23215e-08
NUP35	316.53	1.54628	0.23364	6.61822	3.63553e-11	1.28921e-09
NUP50	3765.56	1.02546	0.14526	7.05947	1.67135e-12	6.70367e-11
NUP58	1580.26	1.06795	0.135106	7.90455	2.68894e-15	1.43802e-13
NUPR1	587.27	-2.03019	0.648886	-3.12873	0.00175562	0.0110943
NUSAP1	415.587	2.1507	0.343685	6.25775	3.90578e-10	1.21321e-08
NXT1	355.165	1.38949	0.279716	4.96751	6.78171e-07	1.19221e-05
OASL	1032.44	-1.36346	0.401893	-3.39259	0.000692358	0.0051237
OCA2	1784.7	-1.88678	0.359256	-5.25192	1.50524e-07	2.98251e-06
OIP5	168.386	2.72792	0.316886	8.60855	7.39915e-18	5.01111e-16
OLFM2	328.84	-1.58688	0.477588	-3.32269	0.000891534	0.00636672
OLFML2B	87.1355	-4.10893	0.928217	-4.42669	9.56895e-06	0.000127728
OR2C3	369.064	-2.01187	0.700986	-2.87006	0.00410393	0.0223894
OR2I1P	118.84	-2.57311	0.420131	-6.12455	9.09423e-10	2.66458e-08
OR7A5	130.868	-1.40229	0.524628	-2.67293	0.00751924	0.03646
OR7C1	159.895	-1.87657	0.387957	-4.83704	1.31785e-06	2.15993e-05
ORC1	587.98	3.15294	0.204914	15.3867	2.01141e-53	1.0387e-50
ORC6	1055.92	2.01981	0.241085	8.37798	5.38457e-17	3.38327e-15
OSBP2	42.1709	2.14587	0.792072	2.70918	0.00674493	0.0335218
OSBPL7	702.361	-1.1344	0.204093	-5.55826	2.7248e-08	6.21067e-07
OTUD1	607.966	-1.72926	0.303116	-5.70493	1.16394e-08	2.87077e-07
OTUD7A	49.8004	-1.87486	0.695765	-2.69467	0.00704579	0.0346523
OTX1	826.454	-1.31674	0.260296	-5.0586	4.22347e-07	7.66112e-06
P2RX7	5350.21	-1.50069	0.308633	-4.86239	1.15975e-06	1.91649e-05
PA2G4	1794.58	1.37443	0.187609	7.32603	2.37065e-13	1.05027e-11
PA2G4P1	280.992	1.1494	0.385035	2.98517	0.00283417	0.0165786
PA2G4P2	178.523	1.1576	0.302918	3.82149	0.000132649	0.00126342
PA2G4P4	481.282	1.29051	0.336189	3.83866	0.000123707	0.00118645
PA2G4P6	104.795	1.40981	0.413547	3.40907	0.000651855	0.00486097
PAICS	6504.76	1.16915	0.164755	7.0963	1.28141e-12	5.20466e-11
PAICSP4	370.957	1.12051	0.331013	3.38511	0.000711504	0.00524191
PAQR6	174.392	-1.11677	0.315584	-3.53875	0.00040202	0.00325976
PARP11	108.661	-1.12409	0.322536	-3.48516	0.000491844	0.00384654
PARPBP	307.422	1.58892	0.203749	7.79843	6.26837e-15	3.19706e-13
PAXIP1-AS2	739.805	-1.04742	0.187469	-5.58718	2.30791e-08	5.31915e-07
PBK	1767.61	3.00523	0.146361	20.533	1.09224e-93	6.0164e-90
PBLD	349.227	-1.33093	0.221477	-6.00934	1.86285e-09	5.25318e-08
PBXIP1	3547.89	-1.45314	0.177475	-8.18782	2.65998e-16	1.55322e-14
PCAT6	109.721	-1.44601	0.412682	-3.50394	0.000458428	0.00363334
PCDH1	115.662	-2.10577	0.542529	-3.8814	0.000103856	0.00102339
PCLAF	370.317	2.18362	0.248628	8.78267	1.59641e-18	1.15705e-16
PCMTD1	1272.64	-1.0741	0.167708	-6.40458	1.50787e-10	4.91469e-09
PCNA	3835.93	1.91611	0.114593	16.7211	9.20692e-63	1.0143e-59
PCSK4	142.507	-1.4566	0.289495	-5.03153	4.86578e-07	8.7494e-06
PDCD4	2067.94	-1.3001	0.261227	-4.97691	6.46075e-07	1.13942e-05
PDCD4-AS1	147.11	-1.48891	0.473312	-3.14572	0.00165679	0.0105913
PDE10A	215.211	1.16302	0.358985	3.23975	0.00119634	0.00809232
PDE11A	38.5084	-3.34367	0.846029	-3.95219	7.74384e-05	0.000790407
PDE4B	1793	1.77651	0.250997	7.07781	1.46447e-12	5.88816e-11
PDE6G	39.8988	-1.29442	0.507835	-2.5489	0.0108063	0.0483548
PDSS1	255.956	2.38495	0.23355	10.2117	1.7573e-24	1.93596e-22
PDZD2	157.144	-2.38642	0.625258	-3.8167	0.000135247	0.00128519
PDZD7	255.408	-1.4542	0.232856	-6.24507	4.23614e-10	1.29874e-08
PEG13	31.5824	-1.55323	0.520244	-2.98557	0.00283052	0.0165632
PELO	808.386	1.23299	0.264112	4.66845	3.03484e-06	4.55916e-05
PEX11G	34.0113	-1.25972	0.492091	-2.55993	0.0104692	0.0471529
PEX5L	136.108	-1.92591	0.499987	-3.85191	0.0001172	0.00113391
PFAS	2156.97	1.18272	0.187983	6.2916	3.14201e-10	9.90873e-09
PFN1P1	638.977	1.26191	0.402053	3.13868	0.00169712	0.0107907
PGAM5	1043.84	1.33903	0.150357	8.90568	5.30608e-19	4.02216e-17
PGK1P2	169.742	1.14724	0.325912	3.5201	0.000431388	0.00345885
PHACTR2P1	21.5008	1.74644	0.624971	2.79444	0.00519897	0.0271019
PHACTR3	212.354	3.63256	0.339806	10.6901	1.1323e-26	1.52124e-24
PHF1	589.209	2.53169	0.199758	12.6738	8.25729e-37	1.92186e-34
PHF19	1327.77	1.81676	0.20949	8.67229	4.23508e-18	2.96546e-16
PIF1	295.055	2.13957	0.247636	8.63997	5.62257e-18	3.87137e-16
PIGW	604.408	1.26821	0.240594	5.27115	1.35573e-07	2.71887e-06
PIK3IP1	37.7005	-2.96808	0.639581	-4.64065	3.47307e-06	5.12891e-05
PIK3R3	4806.56	-1.58322	0.312874	-5.06026	4.18681e-07	7.61972e-06
PIM3	1689.29	1.04098	0.134168	7.75882	8.57252e-15	4.29275e-13
PIMREG	384.348	2.25151	0.203161	11.0824	1.52728e-28	2.29439e-26
PINK1	1167.47	-1.06681	0.142208	-7.50179	6.29518e-14	2.92213e-12
PIR	10566	-1.14778	0.350797	-3.27191	0.00106825	0.00737686
PKMYT1	1135.67	2.85003	0.183083	15.5669	1.22111e-54	7.20673e-52
PKNOX2	256.956	-1.94075	0.653549	-2.96956	0.00298228	0.0172316
PLA2G6	1652.36	-1.78219	0.18444	-9.66271	4.34221e-22	4.1718e-20
PLAG1	175.036	-1.12244	0.252794	-4.44013	8.99057e-06	0.000120592
PLAUR	31.9212	2.38075	0.547045	4.35202	1.34892e-05	0.000172663
PLCB1	82.8314	-1.42801	0.319771	-4.46573	7.9798e-06	0.000108532
PLEKHB1	316.76	-1.00556	0.340564	-2.95262	0.00315091	0.0180606
PLEKHS1	46.7371	2.63177	0.521285	5.04863	4.44999e-07	8.05433e-06
PLK1	2073.55	2.59327	0.165552	15.6644	2.64797e-55	1.68299e-52
PLK3	229.403	3.02753	0.347312	8.71702	2.85623e-18	2.01706e-16
PLK4	708.243	2.37199	0.261263	9.07895	1.09625e-19	8.75144e-18
PLP1	14357.6	-1.87845	0.233447	-8.0466	8.5123e-16	4.75222e-14
PLP2	4964.14	1.03748	0.170939	6.06931	1.28458e-09	3.69821e-08
PLS1	126.172	1.27042	0.308196	4.12211	3.75413e-05	0.000424329
PLXNA2	3047.36	1.13657	0.257226	4.41856	9.93628e-06	0.000131885
PMAIP1	493.689	1.97303	0.575514	3.42829	0.000607392	0.00457065
PNP	553.666	1.49144	0.256284	5.81949	5.90282e-09	1.5313e-07
PNPLA7	143.03	-1.31643	0.320603	-4.1061	4.02387e-05	0.000448076
POC1A	289.983	2.04027	0.232326	8.78193	1.60693e-18	1.15959e-16
POLA1	1517.68	1.47221	0.133334	11.0416	2.40827e-28	3.55327e-26
POLA2	298.383	1.99105	0.23722	8.39327	4.72799e-17	2.98206e-15
POLD1	792.628	1.13023	0.1474	7.66777	1.75009e-14	8.55628e-13
POLE	1614.9	1.21347	0.281228	4.31489	1.59683e-05	0.000200361
POLE2	212.547	2.25438	0.260531	8.65301	5.01597e-18	3.46816e-16
POLQ	626.82	2.67188	0.263237	10.1501	3.31013e-24	3.57516e-22
POLR1B	803.066	1.34811	0.164627	8.18883	2.63769e-16	1.54567e-14
POLR1E	706.799	1.09233	0.210296	5.19425	2.05545e-07	3.99133e-06
POLR3G	2910.55	1.12317	0.306064	3.66971	0.000242822	0.00212759
POLR3GP2	48.2832	1.25718	0.477848	2.63092	0.0085155	0.0403128
POLR3K	435.696	1.56798	0.217487	7.20954	5.61425e-13	2.37277e-11
POP7	910.003	1.10324	0.185085	5.96072	2.51126e-09	6.9863e-08
PPAN	548.147	1.18705	0.4198	2.82765	0.00468917	0.0249802
PPARGC1B	292.064	1.5424	0.279178	5.52479	3.29883e-08	7.43698e-07
PPEF1	166.508	2.32657	0.463112	5.02377	5.06676e-07	9.08116e-06
PPIF	2148.72	1.56695	0.172726	9.07187	1.16993e-19	9.29473e-18
PPM1G	3369.21	1.09482	0.151198	7.24098	4.45447e-13	1.89717e-11
PPM1N	117.612	-1.13547	0.29383	-3.86436	0.000111381	0.00108909
PPP1R16B	21.3456	-2.44437	0.843381	-2.8983	0.00375196	0.0208407
PPP2R5B	597.774	-1.05316	0.203523	-5.17468	2.28305e-07	4.39714e-06
PPRC1	2449.42	1.11593	0.125535	8.88942	6.14265e-19	4.5724e-17
PRC1	579.893	2.30495	0.237965	9.6861	3.45459e-22	3.33843e-20
PRDM7	5725.93	-1.2202	0.461538	-2.64377	0.00819874	0.0391912
PRELP	418.464	-3.64017	0.363488	-10.0146	1.31556e-23	1.39357e-21
PRF1	27.0821	6.72654	1.89638	3.54704	0.000389581	0.00317604
PRIM1	146.364	1.72643	0.343944	5.01951	5.18025e-07	9.26446e-06
PRKAR2A-AS1	54.3347	-1.68795	0.438823	-3.84654	0.000119799	0.00115366
PRKDC	24384.8	1.29457	0.139332	9.29122	1.52537e-20	1.31972e-18
PRKG1	48.1673	-1.5952	0.550291	-2.89883	0.00374555	0.0208191
PRMT1	1075.68	1.15698	0.202203	5.72187	1.05359e-08	2.6142e-07
PRMT5	1164.08	1.00408	0.202464	4.95929	7.075e-07	1.23588e-05
PRNP	1754.57	1.31267	0.369539	3.5522	0.000382032	0.00312374
PRPF4	1254.33	1.04233	0.145468	7.16532	7.7607e-13	3.22225e-11
PRR11	1570.41	2.31396	0.177252	13.0547	5.97729e-39	1.47425e-36
PRR34	38.9831	-1.17346	0.454881	-2.5797	0.00988855	0.0451155
PRR5	241.57	2.04711	0.444817	4.60213	4.18194e-06	6.07798e-05
PRR7-AS1	75.5478	1.93144	0.391617	4.93196	8.14076e-07	1.40131e-05
PRR9	103.849	2.90958	0.550007	5.29008	1.22264e-07	2.48381e-06
PRTG	1787.79	1.01507	0.12555	8.08501	6.2159e-16	3.50572e-14
PRUNE2	9754.31	-1.27767	0.450017	-2.83917	0.00452316	0.0242438
PSMC3IP	374.029	2.07234	0.368997	5.61613	1.95282e-08	4.58385e-07
PSMG3-AS1	375.216	-1.30677	0.197561	-6.61454	3.72701e-11	1.31882e-09
PTEN	5500.41	-1.19832	0.115605	-10.3656	3.55386e-25	4.16507e-23
PTGDR2	71.5275	1.32131	0.386969	3.41452	0.000638949	0.00477766
PTK2B	487.163	-1.16574	0.261816	-4.45251	8.48726e-06	0.000114491
PTN	90.328	-1.32894	0.437711	-3.03612	0.00239641	0.0143637
PTP4A1P4	57.8544	1.29986	0.436002	2.98133	0.00287003	0.0167351
PTPRE	195.081	1.62682	0.348417	4.66916	3.02441e-06	4.54762e-05
PTPRZ1	148.748	2.76445	0.448444	6.16454	7.06889e-10	2.09551e-08
PTRH2	693.667	1.16344	0.174289	6.67533	2.46669e-11	8.95871e-10
PTTG1	1697.37	1.67952	0.148545	11.3065	1.21859e-29	1.95507e-27
PVR	1222.13	1.19586	0.299663	3.9907	6.58795e-05	0.000685553
PXK	1101.23	1.08017	0.18721	5.76983	7.93505e-09	2.005e-07
RAB26	25.3123	-2.23775	0.687166	-3.2565	0.00112796	0.00770867
RAB27B	21.9795	3.19716	1.15483	2.76852	0.00563119	0.0289126
RAB3C	4650.51	-1.00556	0.240047	-4.18902	2.80167e-05	0.000328625
RAB40B	852.229	-1.32645	0.40563	-3.27011	0.00107506	0.00741769
RACGAP1	811.54	1.76453	0.147874	11.9327	7.99326e-33	1.50101e-30
RACGAP1P	62.0614	2.13027	0.465487	4.57643	4.72975e-06	6.77289e-05
RAD51	61.273	2.3219	0.620442	3.74234	0.000182317	0.00167377
RAD51-AS1	155.912	-1.04956	0.371574	-2.82464	0.00473339	0.0251561
RAD51AP1	498.08	2.30686	0.235354	9.80169	1.10719e-22	1.10886e-20
RAD54B	131.018	1.1067	0.314349	3.52061	0.000430552	0.00345382
RAD54L	447.093	3.17831	0.262759	12.0959	1.11e-33	2.18367e-31
RAG1	110.904	-1.4312	0.468984	-3.05171	0.00227543	0.0137511
RAN	4201.41	1.0973	0.129297	8.48669	2.12605e-17	1.38866e-15
RANBP1	2646.03	1.51953	0.19535	7.77847	7.34055e-15	3.69825e-13
RANP1	526.841	1.27049	0.309433	4.10586	4.02811e-05	0.000448246
RAP1GAP	33.4044	-2.70374	1.01718	-2.65807	0.00785907	0.0378522
RAP2C-AS1	91.2746	-1.54766	0.319361	-4.8461	1.2591e-06	2.07444e-05
RAPGEF4	21.1446	2.38756	0.754687	3.16365	0.00155806	0.0100653
RARRES3	381.977	-1.95324	0.525616	-3.7161	0.00020232	0.00182596
RASD2	31.679	-2.34913	0.859948	-2.73171	0.00630061	0.0316949
RASIP1	535.025	1.25363	0.326153	3.8437	0.000121195	0.00116506
RBBP8	1300.1	1.02345	0.289641	3.53352	0.000410065	0.00330797
RBM43	306.569	-1.90408	0.467262	-4.07497	4.60196e-05	0.000501993
RBMS3	412.681	-1.23016	0.437662	-2.81075	0.00494257	0.0260529
RCC1	1927.33	1.54621	0.161113	9.59707	8.22521e-22	7.76695e-20
RDM1	32.1043	1.73594	0.582216	2.9816	0.00286745	0.016726
RECQL4	1319.58	1.96509	0.141718	13.8662	1.01551e-43	2.99667e-41
RELT	278.92	1.67888	0.519531	3.23154	0.00123127	0.00827774
REPS2	757.21	-1.35291	0.369458	-3.66188	0.000250369	0.0021833
RFC2	1276.77	1.68505	0.301523	5.58847	2.29078e-08	5.28704e-07
RFC3	642.264	2.44479	0.171339	14.2688	3.42609e-46	1.23079e-43
RFC4	1367.44	1.72949	0.16521	10.4684	1.20652e-25	1.48789e-23
RFC5	419.6	1.58268	0.273173	5.79368	6.88623e-09	1.767e-07
RFWD3	2646.01	1.36682	0.153628	8.89694	5.74093e-19	4.31222e-17
RHBDL1	23.4433	-1.57701	0.601636	-2.6212	0.00876197	0.0412394
RHEBL1	112.525	1.71964	0.290106	5.92762	3.07356e-09	8.33999e-08
RHOBTB1	1746.57	-1.52915	0.247548	-6.1772	6.52473e-10	1.95683e-08
RIBC2	49.8671	2.2355	0.518291	4.31321	1.60901e-05	0.000201584
RIN1	381.421	1.2145	0.257764	4.71166	2.4571e-06	3.77007e-05
RLBP1	551.041	2.23321	0.475344	4.6981	2.6259e-06	4.00305e-05
RMI1	487.871	1.17809	0.198038	5.94882	2.70076e-09	7.40133e-08
RNASEH2A	82.2405	2.42375	0.373766	6.48467	8.89285e-11	2.99907e-09
RNASEL	532.821	-1.09414	0.186228	-5.87526	4.22176e-09	1.11982e-07
RND3	562.374	1.29213	0.29184	4.42751	9.53268e-06	0.000127346
RNF122	168.5	-1.36118	0.283226	-4.80597	1.54001e-06	2.49008e-05
RNF126	1130.54	1.05737	0.159418	6.63267	3.29668e-11	1.17917e-09
RNF144B	2410.1	-1.20186	0.209747	-5.73004	1.00408e-08	2.49885e-07
RNF182	212.071	1.74526	0.326792	5.34058	9.26507e-08	1.92828e-06
RPA2P2	56.6696	1.1946	0.38808	3.07823	0.00208237	0.0127827
RPF2P1	61.465	1.26866	0.45149	2.80995	0.004955	0.0261018
RPL17	426.446	1.21945	0.221423	5.50733	3.64318e-08	8.10276e-07
RPL22L1	487.257	1.5098	0.204379	7.38725	1.49901e-13	6.73127e-12
RPL36A	178.354	1.01974	0.278678	3.6592	0.000253001	0.00219929
RPL39L	890.678	1.09603	0.228093	4.8052	1.54598e-06	2.4973e-05
RPL41	172.19	1.09587	0.297078	3.68884	0.000225277	0.00199608
RPP40	203.09	1.11692	0.25624	4.35889	1.30727e-05	0.000168244
RPS3A	130.611	1.24117	0.308845	4.01875	5.85071e-05	0.00061897
RPS6KA5	1530.65	1.51066	0.246784	6.12137	9.27714e-10	2.70856e-08
RRAS	172.247	-1.57101	0.532148	-2.9522	0.00315519	0.0180789
RRBP1	30955.1	-1.0217	0.195903	-5.21533	1.83493e-07	3.60549e-06
RRM1	1015.23	1.52921	0.148214	10.3176	5.87017e-25	6.68997e-23
RRM2	2944.18	3.4595	0.242601	14.26	3.88325e-46	1.33689e-43
RRM2P3	37.784	2.67657	0.564047	4.7453	2.08196e-06	3.25051e-05
RRP12	1279.83	1.08549	0.157632	6.88619	5.73057e-12	2.18197e-10
RRP1B	2052.65	1.27733	0.280683	4.5508	5.34412e-06	7.56561e-05
RRP7A	1145.28	1.10409	0.166347	6.63728	3.19516e-11	1.14783e-09
RRP7BP	172.07	1.02709	0.246937	4.15934	3.19168e-05	0.000367288
RRP9	254.735	1.01895	0.247719	4.11334	3.89973e-05	0.000436169
RRS1	980.447	1.79336	0.220067	8.14916	3.66451e-16	2.10264e-14
RSAD2	1386.56	-1.52378	0.394343	-3.86411	0.000111495	0.00108956
RTKN2	350.008	1.22506	0.291058	4.209	2.56499e-05	0.000304938
RUNX1	2677.71	-1.23801	0.461497	-2.68259	0.00730544	0.0356008
S100A16	124.218	2.25114	0.460425	4.88926	1.01218e-06	1.69982e-05
S100A6	1022.79	1.32811	0.437396	3.0364	0.00239425	0.0143585
SAAL1	237.145	1.34491	0.263824	5.09775	3.43708e-07	6.35321e-06
SAC3D1	386.399	1.22666	0.292167	4.19849	2.68705e-05	0.000317395
SACS	2252.38	1.01016	0.189007	5.34459	9.06226e-08	1.89364e-06
SAMD11	35.5862	-2.47704	0.555759	-4.45704	8.30974e-06	0.000112464
SAMD9	3864.15	-1.33407	0.195524	-6.82305	8.91285e-12	3.37036e-10
SAMD9L	6780.28	-1.08198	0.374857	-2.88638	0.00389704	0.0214877
SAPCD2	1151.58	2.47518	0.440695	5.61653	1.94829e-08	4.57974e-07
SASS6	305.199	1.34272	0.277601	4.83689	1.31883e-06	2.15993e-05
SAT1	20349.1	-1.29697	0.358424	-3.61854	0.000296275	0.0025127
SATB1	510.035	-1.58505	0.210462	-7.53131	5.02346e-14	2.36238e-12
SCML4	57.726	2.72628	0.675258	4.03739	5.40495e-05	0.000578102
SCPEP1	3909.1	-1.19175	0.38062	-3.13107	0.0017417	0.0110232
SDC3	15611.5	2.60172	0.119489	21.7736	4.12561e-105	3.40879e-101
SDK1	115.817	-2.34977	0.69359	-3.38784	0.000704459	0.00519928
SEH1L	867.752	1.59249	0.205469	7.75051	9.1526e-15	4.56939e-13
SEL1L3	142.896	-1.19729	0.357058	-3.35322	0.000798777	0.00579956
SEMA4D	53.6413	1.79318	0.424436	4.22486	2.3909e-05	0.000285887
SEMA6A	11167.3	-1.08274	0.327198	-3.30913	0.000935876	0.00663179
SEMA6A-AS1	202.122	-1.48821	0.415244	-3.58394	0.00033845	0.00282327
SENP7	740.62	-1.03594	0.332342	-3.11708	0.00182653	0.0114678
SERPINB2	477.428	7.22439	2.13488	3.38398	0.000714436	0.00526117
SERPINB8	405.592	2.50882	0.548605	4.57308	4.80596e-06	6.87011e-05
SERPINE2	5847.25	1.8878	0.333712	5.65698	1.54058e-08	3.72739e-07
SERPINF1	13959.8	-1.42072	0.532804	-2.6665	0.00766464	0.0370346
SERPINF2	56.936	-2.35533	0.673081	-3.49932	0.000466438	0.00368388
SERPING1	625.845	-1.43519	0.394625	-3.63685	0.000275991	0.00236676
SESN2	782.512	-1.08731	0.216114	-5.0312	4.87407e-07	8.75478e-06
SESN3	1342.29	-1.86708	0.298652	-6.25171	4.05985e-10	1.254e-08
SFTPC	68.6822	-1.68347	0.640952	-2.62652	0.0086264	0.040729
SFXN2	287.171	1.67063	0.23989	6.96418	3.30331e-12	1.28743e-10
SFXN4	209.429	1.33431	0.35452	3.7637	0.000167419	0.00154991
SGCD	1792.77	-1.57842	0.406273	-3.88513	0.000102275	0.00101022
SGIP1	21.2221	-2.22002	0.838206	-2.64853	0.00808419	0.0387783
SGO1	322.555	2.64229	0.262203	10.0773	6.96266e-24	7.4713e-22
SGO2	949.992	1.69258	0.172963	9.78577	1.2961e-22	1.29024e-20
SH2B3	4372.49	1.62597	0.207402	7.83971	4.51573e-15	2.33926e-13
SH2D5	163.837	2.37253	0.462497	5.12983	2.90011e-07	5.44594e-06
SH3BGRL	3368.82	-1.00497	0.220379	-4.56022	5.11006e-06	7.27336e-05
SH3BP1	857.783	1.36767	0.160744	8.50838	1.76374e-17	1.15658e-15
SH3D21	1250.83	-1.04504	0.198916	-5.25365	1.4911e-07	2.96159e-06
SH3TC1	474.329	1.94351	0.293268	6.62707	3.42424e-11	1.21952e-09
SH3TC2	924.89	1.8309	0.214119	8.55084	1.22192e-17	8.10936e-16
SH3TC2-DT	32.1306	1.68487	0.61355	2.7461	0.00603078	0.0306077
SHCBP1	1273.23	2.80665	0.181617	15.4537	7.12011e-54	3.92199e-51
SHLD2	520.78	1.00424	0.176484	5.69029	1.26827e-08	3.10952e-07
SHROOM3	66.3621	2.48727	0.639863	3.88719	0.000101412	0.0010035
SIDT2	2053.2	-1.75483	0.165184	-10.6235	2.31754e-26	3.01554e-24
SKA1	685.287	1.77254	0.200009	8.86231	7.83762e-19	5.80792e-17
SKA3	454.258	2.68421	0.21903	12.255	1.5795e-34	3.30396e-32
SLAMF7	2054.35	1.88615	0.331246	5.69411	1.2402e-08	3.04522e-07
SLAMF8	142.657	1.28939	0.302446	4.26323	2.01494e-05	0.000246461
SLC16A6	8694.33	2.59792	0.389072	6.67721	2.43526e-11	8.86403e-10
SLC19A1	433.051	1.0405	0.193789	5.36923	7.90737e-08	1.66035e-06
SLC1A5	4804.06	2.94615	0.353648	8.33072	8.03508e-17	4.97302e-15
SLC20A1	1850.07	1.50928	0.249884	6.03992	1.54191e-09	4.37803e-08
SLC22A17	42.1851	-1.35409	0.437521	-3.09491	0.00196871	0.0121983
SLC25A10	171.623	1.02142	0.357443	2.85758	0.00426891	0.0231139
SLC25A19	211.967	1.1183	0.319372	3.50156	0.000462538	0.00365715
SLC25A23	3470.78	-1.05703	0.193776	-5.45491	4.89988e-08	1.064e-06
SLC25A33	357.805	1.06301	0.313324	3.39267	0.000692144	0.0051237
SLC25A45	224.848	-1.73405	0.33268	-5.21236	1.8645e-07	3.64625e-06
SLC25A5	6681.79	1.34868	0.130041	10.3712	3.35358e-25	3.95843e-23
SLC25A5P2	102.339	1.03105	0.356461	2.89246	0.00382238	0.0211395
SLC2A1	614.391	1.63117	0.253867	6.4253	1.31609e-10	4.31516e-09
SLC2A10	165.424	-1.02595	0.336196	-3.05165	0.0022759	0.0137511
SLC2A13	433.528	-1.46166	0.303792	-4.81137	1.49898e-06	2.4285e-05
SLC2A3	941.817	1.31207	0.176024	7.45393	9.06021e-14	4.14737e-12
SLC30A10	18.3108	2.31846	0.87608	2.64641	0.00813517	0.0389723
SLC35F2	259.278	1.45044	0.238907	6.07113	1.27012e-09	3.66296e-08
SLC39A1	104.047	1.36682	0.372414	3.67017	0.00024239	0.00212493
SLC39A8	1738.82	1.61207	0.221194	7.28804	3.14486e-13	1.3676e-11
SLC43A3	2681.26	2.77343	0.23208	11.9503	6.46605e-33	1.23168e-30
SLC44A3-AS1	33.1219	-2.06453	0.533424	-3.87034	0.000108685	0.00106589
SLC5A10	84.4985	-2.66325	0.771898	-3.45026	0.000560043	0.00427469
SLC5A6	1496.89	1.08144	0.184539	5.86019	4.6233e-09	1.2224e-07
SLC6A10P	22.2385	-1.99176	0.711356	-2.79994	0.00511118	0.0267709
SLC6A8	7613.16	-1.02537	0.220869	-4.64244	3.44312e-06	5.0917e-05
SLC7A1	6160.15	1.05617	0.166398	6.34728	2.19148e-10	7.00469e-09
SLC7A5	26389.7	-1.1831	0.191926	-6.16438	7.07592e-10	2.09551e-08
SLC9A3-AS1	478.529	-1.14304	0.393143	-2.90743	0.00364414	0.0203581
SLCO5A1	1602.03	2.17082	0.252055	8.61249	7.14892e-18	4.88165e-16
SLFN5	14580.2	-1.28423	0.206217	-6.22756	4.73757e-10	1.4471e-08
SLIT1	491.573	2.43554	0.581995	4.18481	2.85404e-05	0.000333543
SLIT3	1200.69	3.07339	0.198952	15.4479	7.79048e-54	4.15283e-51
SMAD6	944.736	-1.36734	0.252283	-5.41987	5.96437e-08	1.28117e-06
SMAD9	276.244	-1.91096	0.238194	-8.0227	1.03443e-15	5.73621e-14
SMC1A	6283.64	1.0233	0.0985958	10.3787	3.09817e-25	3.68326e-23
SMC2	1721.62	1.29335	0.232655	5.55909	2.71187e-08	6.18973e-07
SMC4	3630.19	1.8232	0.250886	7.26706	3.67396e-13	1.58105e-11
SMIM14	1634.55	-1.06899	0.271823	-3.93266	8.40103e-05	0.000848058
SMOX	417.376	-1.49135	0.350681	-4.25274	2.11175e-05	0.000256593
SNAI2	7185.61	-1.00781	0.254656	-3.95753	7.57281e-05	0.000775443
SNHG1	1463.05	1.22013	0.161834	7.53938	4.72212e-14	2.22951e-12
SNHG15	219.359	2.13308	0.379667	5.61827	1.92875e-08	4.54026e-07
SNHG17	410.71	1.11878	0.247987	4.51142	6.43943e-06	8.92715e-05
SNHG3	1382.13	1.52626	0.140137	10.8912	1.26972e-27	1.80881e-25
SNHG4	621.643	1.38166	0.184639	7.483	7.26448e-14	3.36262e-12
SNORA73B	33.7396	1.64415	0.520035	3.1616	0.00156902	0.0101242
SNRPA1	447.208	1.09278	0.287771	3.79739	0.000146228	0.00137766
SNRPB	3725.48	1.36745	0.235694	5.80179	6.56088e-09	1.68876e-07
SNRPD1	1393	1.31861	0.157086	8.39423	4.68969e-17	2.96924e-15
SNRPE	255.936	1.12948	0.207243	5.45004	5.03583e-08	1.09209e-06
SOCS6	3347.44	-1.18592	0.208088	-5.69916	1.204e-08	2.96514e-07
SORBS1	2286.95	-1.30835	0.444318	-2.94463	0.00323343	0.0184504
SORBS3	3043.8	-1.09403	0.322019	-3.3974	0.000680293	0.00504345
SOX12	4727.35	-1.02886	0.144724	-7.10914	1.16772e-12	4.78822e-11
SP8	129.084	1.32507	0.458879	2.88761	0.00388177	0.0214249
SPACA9	411.758	-1.78878	0.193546	-9.24214	2.41616e-20	2.0371e-18
SPAG1	350.296	1.08279	0.211068	5.13006	2.89645e-07	5.44527e-06
SPAG5	2140.7	2.51875	0.155315	16.217	3.82318e-59	3.1589e-56
SPATA12	37.3125	2.98748	1.02683	2.90943	0.0036209	0.0202637
SPC24	1539.47	2.38854	0.148848	16.0468	6.01902e-58	4.32453e-55
SPC25	154.508	2.56074	0.29541	8.66841	4.38182e-18	3.05526e-16
SPDL1	607.307	1.33988	0.172491	7.76781	7.98575e-15	4.01108e-13
SPHK1	1137.89	1.42584	0.190906	7.46879	8.09364e-14	3.72555e-12
SPIN4	184.493	1.16776	0.334742	3.48854	0.000485661	0.00381313
SPOCD1	37.5659	3.64521	0.703676	5.18024	2.216e-07	4.27796e-06
SPOCK1	1028.12	-1.99117	0.53848	-3.69776	0.000217507	0.00193629
SPOCK2	40.2708	-1.53489	0.489287	-3.13699	0.00170691	0.0108404
SPRR2D	25.7675	4.04325	0.981242	4.12054	3.77982e-05	0.000426068
SPRY1	42.9419	3.14614	0.601983	5.22631	1.72931e-07	3.402e-06
SPRY2	928.849	2.88128	0.179431	16.0578	5.03763e-58	3.78395e-55
SPRY4	2081.1	4.04462	0.387496	10.4378	1.66553e-25	2.02374e-23
SPRY4-AS1	13.8592	4.07273	1.16104	3.50782	0.000451798	0.00359502
SPTA1	32.3119	-2.23016	0.707007	-3.15437	0.00160845	0.0103447
SPTBN2	19.7606	-2.40768	0.703238	-3.42371	0.000617729	0.00463788
SRD5A3-AS1	35.7658	-1.7044	0.582219	-2.92741	0.00341794	0.0192901
SRGAP3	127.821	-1.50171	0.388992	-3.86052	0.000113144	0.00110047
SRSF1	1978.73	1.06759	0.1456	7.33236	2.26141e-13	1.01e-11
SSH1	6237.57	1.26626	0.28323	4.47078	7.7936e-06	0.000106262
SSH3	432.031	-1.02444	0.235348	-4.35288	1.34363e-05	0.00017212
ST6GALNAC2	2125.97	-1.33495	0.313463	-4.25872	2.05599e-05	0.00025037
ST7-AS1	318.142	-1.26698	0.446471	-2.83777	0.00454302	0.0242956
ST8SIA1	786.015	2.35596	0.218031	10.8056	3.23698e-27	4.57189e-25
ST8SIA6	568.863	-2.14523	0.180031	-11.9158	9.78637e-33	1.79689e-30
STAC	78.4886	-2.43623	0.7349	-3.31504	0.000916289	0.00651535
STAMBPL1	600.189	1.12285	0.242885	4.62297	3.78289e-06	5.53696e-05
STARD4-AS1	25.2741	-2.50262	0.683372	-3.66216	0.000250095	0.00218206
STARD5	161.221	-1.45047	0.275872	-5.25776	1.45822e-07	2.90327e-06
STEAP1	29.3761	2.08235	0.660919	3.15069	0.00162885	0.0104531
STEAP3	63.3901	1.64441	0.457023	3.59809	0.00032056	0.00269169
STIL	987.697	1.92384	0.174211	11.0431	2.36646e-28	3.52304e-26
STK10	2178.85	1.13466	0.308615	3.67663	0.000236335	0.00207295
STK17A	1732.7	1.52684	0.160093	9.5372	1.46745e-21	1.3472e-19
STK17B	1158.97	1.70403	0.350492	4.86181	1.16316e-06	1.92021e-05
STK32A	5020.96	-1.72646	0.402339	-4.29105	1.77829e-05	0.000219792
STK32A-AS1	42.2795	-1.87183	0.588385	-3.18131	0.00146612	0.00954972
STK32B	403.52	1.51348	0.317536	4.76631	1.87631e-06	2.96992e-05
STK32C	396.612	1.14682	0.403085	2.84511	0.00443965	0.0238943
STON1	167.377	-2.22004	0.373133	-5.94973	2.6858e-09	7.38484e-08
STPG3	28.429	-1.45638	0.52164	-2.79193	0.00523946	0.0272528
STPG3-AS1	37.034	-1.22473	0.471897	-2.59533	0.00944992	0.0434986
SULT1C2	3171.51	-1.26343	0.216455	-5.83693	5.31713e-09	1.39028e-07
SUV39H1	693.348	1.28309	0.217233	5.90651	3.49441e-09	9.40475e-08
SUV39H2	615.694	1.59405	0.164281	9.70316	2.92298e-22	2.85812e-20
SYCE2	33.5537	1.45245	0.506299	2.86876	0.00412089	0.0224448
SYNPO	123.926	-1.76562	0.507338	-3.48016	0.000501108	0.00390236
SYTL2	4482.89	1.09114	0.351609	3.10329	0.00191382	0.0119024
TACC3	2593.02	2.53993	0.190285	13.3481	1.21536e-40	3.34731e-38
TAF5	217.102	1.17103	0.317619	3.68691	0.000226996	0.00200916
TAGLN	258.557	-1.75437	0.252195	-6.95637	3.49148e-12	1.35757e-10
TAP2	79.1978	-1.32084	0.464781	-2.84186	0.00448505	0.0240791
TARID	116.35	1.16998	0.322116	3.63217	0.000281051	0.00240392
TBC1D3F	16.1333	-2.29667	0.799763	-2.87169	0.00408278	0.0223035
TBC1D8B	251.33	-1.12551	0.307255	-3.66312	0.000249164	0.00217509
TBRG4	2464.34	1.22379	0.170041	7.19704	6.15324e-13	2.59394e-11
TCERG1L	64.1085	2.27703	0.556632	4.09072	4.3003e-05	0.000473119
TCF19	1663.8	1.82056	0.189166	9.62415	6.32266e-22	6.03942e-20
TCOF1	2991.31	1.52052	0.134947	11.2675	1.89876e-29	2.98828e-27
TCP11L2	174.31	-1.69337	0.299607	-5.65198	1.58615e-08	3.82032e-07
TDRD6	13.6208	-2.36125	0.830146	-2.84438	0.00444983	0.0239367
TDRD9	227.342	3.13818	0.890633	3.52354	0.000425825	0.00342088
TEAD3	87.3475	1.21175	0.334767	3.61968	0.000294966	0.0025035
TEDC1	404.141	1.42219	0.204683	6.94824	3.69882e-12	1.43145e-10
TEDC2	284.125	2.41583	0.261131	9.25141	2.21553e-20	1.87752e-18
TEF	700.412	-1.4615	0.176556	-8.2778	1.25472e-16	7.65099e-15
TEKT5	52.0351	2.14135	0.631702	3.38981	0.000699408	0.00516431
TERT	31.001	5.02522	0.979498	5.1304	2.89121e-07	5.4416e-06
TEX15	183.899	1.69134	0.458809	3.68636	0.000227481	0.00201131
TFAP2A	14656.2	-1.167	0.237753	-4.90846	9.1793e-07	1.56057e-05
TFAP2A-AS1	746.818	-2.3099	0.364861	-6.33091	2.43722e-10	7.76014e-09
TFAP2C	247.396	1.35479	0.315475	4.29445	1.75125e-05	0.000216775
TFAP4	419.134	1.06771	0.185448	5.75745	8.53962e-09	2.1479e-07
TFRC	6841.28	1.15409	0.242773	4.75377	1.99661e-06	3.13631e-05
THAP10	124.864	1.21195	0.375311	3.22918	0.00124144	0.00832583
THOP1	1803.93	1.26244	0.161064	7.83812	4.57326e-15	2.36166e-13
THTPA	296.815	-1.0956	0.235355	-4.65507	3.23864e-06	4.83893e-05
TICRR	1033.12	2.62821	0.262625	10.0075	1.41335e-23	1.48762e-21
TIMELESS	970.314	1.20614	0.237471	5.07909	3.79241e-07	6.95556e-06
TIMM10	465.87	1.04046	0.240622	4.32405	1.53194e-05	0.000193394
TIMM21	461.475	1.03739	0.208315	4.97992	6.361e-07	1.12712e-05
TIMM8A	196.76	1.31473	0.240999	5.45534	4.88788e-08	1.06279e-06
TIMP3	4342.17	1.91208	0.474974	4.02566	5.68161e-05	0.000604154
TIPIN	647.484	1.39778	0.165099	8.46628	2.53363e-17	1.64189e-15
TK1	1677.6	2.34512	0.146658	15.9904	1.49113e-57	1.0267e-54
TLCD2	288.267	-1.65755	0.287096	-5.77351	7.7636e-09	1.96769e-07
TLN2	2193.87	1.01614	0.390867	2.5997	0.00933053	0.0431098
TM4SF1	311.975	1.58776	0.387848	4.09377	4.2441e-05	0.000468183
TM4SF19	445.314	1.8232	0.369828	4.92987	8.22859e-07	1.41496e-05
TM4SF19-AS1	205.438	1.8435	0.466929	3.94814	7.87613e-05	0.000801929
TMA16	269.155	1.25827	0.359267	3.50233	0.000461217	0.00365019
TMC8	94.61	2.02936	0.436836	4.64559	3.39103e-06	5.02573e-05
TMCC1-AS1	262.667	1.20093	0.288922	4.1566	3.2302e-05	0.000371462
TMEM117	349.082	-1.09984	0.305509	-3.60002	0.000318192	0.00267725
TMEM140	1683.33	-1.2373	0.270073	-4.58135	4.61978e-06	6.63842e-05
TMEM143	286.296	-1.09566	0.311661	-3.51555	0.00043884	0.00350838
TMEM150A	710.107	-1.09263	0.282893	-3.86236	0.000112298	0.00109418
TMEM158	2786.32	1.87149	0.26025	7.19115	6.42489e-13	2.68788e-11
TMEM198B	299.057	-1.03374	0.318171	-3.24902	0.00115804	0.00787517
TMEM201	1934.58	1.07296	0.166217	6.45516	1.08102e-10	3.58711e-09
TMEM204	974.124	1.41612	0.400422	3.53657	0.000405366	0.00327723
TMEM251	1134.01	1.0764	0.274714	3.91826	8.91901e-05	0.000895967
TMEM51	3481.39	-1.05274	0.240039	-4.38569	1.15619e-05	0.000150917
TMEM51-AS1	109.087	-1.41517	0.55392	-2.55483	0.010624	0.0476941
TMEM80	268.489	-1.26949	0.25995	-4.88361	1.04159e-06	1.74214e-05
TMEM86A	689.596	-1.33529	0.238594	-5.59647	2.18758e-08	5.08435e-07
TMEM8B	864.338	-1.30342	0.241893	-5.3884	7.10875e-08	1.51382e-06
TMEM9B-AS1	29.5454	-1.55961	0.591353	-2.63736	0.00835543	0.0397562
TMOD1	28.9124	-3.24571	0.720627	-4.50402	6.66813e-06	9.22099e-05
TMOD2	1198.48	-1.07122	0.346326	-3.0931	0.00198078	0.0122502
TMPO	4281.3	1.65527	0.159	10.4105	2.22052e-25	2.65899e-23
TMPO-AS1	288.854	1.62559	0.220029	7.38804	1.49004e-13	6.70924e-12
TMPOP2	24.9236	2.0464	0.726826	2.81553	0.00486967	0.0257234
TMPRSS5	74.7411	-2.30323	0.630091	-3.65539	0.00025679	0.0022252
TNC	2201.88	3.21157	0.374457	8.57661	9.77078e-18	6.51057e-16
TNFAIP3	26.8486	2.81479	0.804401	3.49924	0.000466587	0.00368388
TNFAIP8L1	356.775	1.1758	0.266321	4.41499	1.01016e-05	0.000133651
TNFRSF11B	115.733	4.16301	0.587988	7.08009	1.44056e-12	5.80616e-11
TNFRSF12A	754.455	3.42299	0.418157	8.1859	2.70272e-16	1.57262e-14
TNFRSF19	1509.17	1.80646	0.38727	4.66461	3.09208e-06	4.63671e-05
TOE1	617.647	1.0973	0.22881	4.7957	1.62112e-06	2.60847e-05
TOLLIP-AS1	38.7905	-1.31274	0.492207	-2.66704	0.00765224	0.0369854
TOMM40	1120.02	1.4795	0.194152	7.62034	2.53015e-14	1.22253e-12
TONSL	2155.31	1.24304	0.121294	10.2481	1.20686e-24	1.35669e-22
TOP2A	5895.57	2.41829	0.209301	11.5541	7.03658e-31	1.20727e-28
TP53I3	155.039	-1.32824	0.349661	-3.79864	0.000145493	0.00137152
TP53INP1	1225.98	-1.577	0.223451	-7.05747	1.69558e-12	6.78435e-11
TP53INP2	5192.96	-1.33932	0.177422	-7.54876	4.39426e-14	2.0987e-12
TP53TG1	224.268	-1.17983	0.41435	-2.84743	0.00440737	0.0237624
TPX2	5258.62	2.229	0.156279	14.263	3.72163e-46	1.30851e-43
TRAIP	187.21	1.86496	0.259232	7.19415	6.28496e-13	2.64272e-11
TRANK1	346.825	-1.47653	0.400881	-3.68322	0.000230309	0.00202871
TRAP1	1779.47	1.03906	0.166038	6.25796	3.90046e-10	1.21321e-08
TRAPPC6A	158.594	-1.07247	0.252301	-4.25075	2.13056e-05	0.000258498
TRIB3	1672.01	1.84946	0.235004	7.86993	3.54845e-15	1.86153e-13
TRIM16L	62.453	-1.16331	0.387713	-3.00045	0.00269579	0.0158892
TRIM17	29.6274	-1.54615	0.561809	-2.75208	0.00592174	0.0301655
TRIM22	3060.79	-1.16533	0.258872	-4.50156	6.7455e-06	9.29686e-05
TRIM48	145.872	4.53549	0.613328	7.39489	1.41529e-13	6.39008e-12
TRIM51	34.4205	4.99129	0.959614	5.20135	1.97841e-07	3.85534e-06
TRIM59	108.069	1.70417	0.324	5.2598	1.44216e-07	2.87475e-06
TRIP13	1108.02	2.95438	0.162568	18.1732	8.4074e-74	1.54369e-70
TRMT6	958.418	1.29754	0.160236	8.09768	5.60194e-16	3.17028e-14
TRNP1	131.081	2.8228	0.441073	6.39983	1.55546e-10	5.05984e-09
TROAP	653.236	2.12685	0.26751	7.95053	1.85714e-15	1.01957e-13
TRPM4	342.457	-1.09677	0.334406	-3.27975	0.00103898	0.0072101
TSPAN10	21089.8	-1.39016	0.415733	-3.34388	0.000826158	0.0059669
TSPYL2	1291.84	-1.09923	0.252721	-4.34956	1.36408e-05	0.000174469
TSR1	2047.84	1.31724	0.122321	10.7687	4.83619e-27	6.65983e-25
TTF2	1019.4	1.22646	0.195603	6.27018	3.60638e-10	1.1287e-08
TTLL3	567.068	-1.45022	0.221383	-6.5507	5.72671e-11	1.97565e-09
TTYH2	4905.54	1.3886	0.344514	4.0306	5.56347e-05	0.000593521
TUBA1B	4703.28	2.06272	0.148654	13.876	8.85442e-44	2.66035e-41
TUBA1C	802.641	1.96323	0.278223	7.05632	1.70971e-12	6.82439e-11
TUBAP2	118.121	2.09275	0.426132	4.91104	9.05967e-07	1.54341e-05
TUBB	18580.9	1.54582	0.151312	10.2161	1.67882e-24	1.87449e-22
TUBB4B	10015.2	1.69422	0.215513	7.86135	3.80029e-15	1.98734e-13
TUBB6	1646.56	1.18042	0.166512	7.0891	1.34984e-12	5.4672e-11
TUBBP1	1149.41	1.55605	0.23669	6.57422	4.89089e-11	1.70871e-09
TUBBP2	239.633	1.58137	0.398212	3.97119	7.15147e-05	0.000735396
TUBBP6	101.938	1.74752	0.546041	3.20034	0.00137265	0.00905149
TUBG1	2127.96	1.64274	0.178594	9.19816	3.64124e-20	2.96412e-18
TUBG1P	115.587	1.09056	0.319057	3.41807	0.000630668	0.0047243
TWNK	650.194	1.31006	0.168114	7.7927	6.55903e-15	3.32478e-13
TXK	12.8054	-2.79156	0.936936	-2.97945	0.00288762	0.0168199
TXNIP	1598.41	-1.6955	0.46795	-3.62324	0.000290932	0.0024746
TXNP4	47.7825	1.64295	0.612793	2.68109	0.0073383	0.0357083
TYMS	1024.22	2.55941	0.211213	12.1177	8.51224e-34	1.71542e-31
TYRP1	219402	-1.26089	0.30899	-4.0807	4.48998e-05	0.00049072
UBA7	1116.05	-1.42573	0.297389	-4.79417	1.6335e-06	2.62329e-05
UBASH3B	332.047	2.37977	0.287917	8.26548	1.39128e-16	8.42158e-15
UBE2C	1227.42	2.72784	0.152837	17.848	2.99482e-71	4.49903e-68
UBE2H	5057.99	-1.04841	0.300954	-3.48364	0.00049465	0.00386299
UBE2MP1	231.086	1.00617	0.225723	4.45755	8.29027e-06	0.000112385
UBE2S	873.922	1.96366	0.186744	10.5153	7.34835e-26	9.19936e-24
UBE2SP1	93.8536	2.00958	0.455458	4.41221	1.0232e-05	0.000135267
UBE2SP2	246.825	2.21942	0.336219	6.6011	4.08107e-11	1.43795e-09
UBE2T	640.984	2.23841	0.251208	8.91059	5.07595e-19	3.86544e-17
UCHL5	1211.32	1.03418	0.141839	7.29127	3.0705e-13	1.33879e-11
UCK2	1628.31	1.47148	0.183212	8.03156	9.62407e-16	5.35481e-14
UCN2	119.816	5.7898	0.774382	7.47667	7.62311e-14	3.51877e-12
UHRF1	605.13	3.38986	0.343846	9.85866	6.2884e-23	6.41456e-21
UNC13C	63.99	2.5105	0.598252	4.19639	2.71201e-05	0.000319886
UNC93B1	166.193	-1.07221	0.387832	-2.76463	0.00569879	0.0292008
URB1	815.04	1.02137	0.181381	5.63107	1.79099e-08	4.25844e-07
URB2	736.001	1.41435	0.160484	8.81307	1.21764e-18	8.94291e-17
USP1	1668.5	1.36853	0.136968	9.99165	1.65804e-23	1.73412e-21
UTS2B	20.0052	-1.85684	0.687229	-2.70193	0.00689384	0.034057
VARS	1404.71	1.30556	0.277364	4.70703	2.51353e-06	3.84593e-05
VDR	55.7215	3.14516	0.509659	6.1711	6.78148e-10	2.01917e-08
VGF	16201.7	3.56084	1.37184	2.59566	0.00944099	0.0434696
VLDLR-AS1	31.0154	-2.12434	0.69185	-3.07052	0.00213685	0.013037
VPS37D	68.9017	-1.00768	0.376964	-2.67315	0.00751429	0.0364466
VRK1	760.797	1.68983	0.1634	10.3417	4.56356e-25	5.23701e-23
VSTM2B	20.7334	2.16327	0.853183	2.53553	0.0112277	0.049889
VWA5A	335.373	-1.10355	0.191086	-5.77515	7.68841e-09	1.95163e-07
WBP1	251.533	-1.21066	0.228375	-5.30119	1.15051e-07	2.35591e-06
WDFY3-AS2	69.1766	-1.77162	0.406797	-4.35505	1.33035e-05	0.000170551
WDHD1	1452.33	1.60346	0.141024	11.3701	5.89098e-30	9.54396e-28
WDR3	1514.97	1.03703	0.149846	6.92059	4.49763e-12	1.73248e-10
WDR34	3249.6	1.22635	0.347886	3.52514	0.000423261	0.00340359
WDR4	149.729	1.81419	0.281898	6.43562	1.22971e-10	4.05609e-09
WDR62	645.349	2.56214	0.394547	6.49387	8.36606e-11	2.83879e-09
WDR74	344.256	1.19598	0.227988	5.24578	1.55621e-07	3.07612e-06
WDR76	759.283	2.12397	0.246856	8.6041	7.69203e-18	5.18819e-16
WEE1	467.846	1.57077	0.228462	6.87538	6.1824e-12	2.3486e-10
WIPF1	5840.04	1.69587	0.121176	13.9951	1.66956e-44	5.4097e-42
WISP1	100.684	1.67656	0.603137	2.77973	0.00544041	0.0281122
WNT2B	76.9751	-1.05266	0.372482	-2.82608	0.00471219	0.0250705
WWC1	294.199	2.45666	0.477794	5.14168	2.72292e-07	5.16605e-06
XIRP1	67.3112	5.72874	0.700133	8.18236	2.78331e-16	1.60819e-14
XRCC2	575.609	2.55093	0.218571	11.671	1.79404e-31	3.15388e-29
XRCC3	566.525	1.53836	0.177298	8.67674	4.07287e-18	2.86401e-16
YEATS4	304.384	1.00066	0.219893	4.55067	5.34744e-06	7.56561e-05
YPEL1	174.041	-1.27037	0.423398	-3.00042	0.00269612	0.0158892
YPEL2	400.903	-1.93201	0.244356	-7.90651	2.64702e-15	1.4202e-13
YPEL3	380.732	-1.27408	0.259177	-4.91586	8.83938e-07	1.51212e-05
YPEL4	528.827	-1.50269	0.306063	-4.90974	9.11976e-07	1.55205e-05
YPEL5	1789.36	-1.08083	0.242272	-4.46121	8.14981e-06	0.000110753
YRDC	584.509	1.48727	0.281245	5.28817	1.23547e-07	2.50197e-06
Z94721.3	15.1742	2.59476	0.918387	2.82535	0.00472296	0.0251166
Z97989.1	553.733	1.13287	0.319202	3.54906	0.000386605	0.00315801
ZBED3-AS1	416.538	-1.29023	0.276993	-4.658	3.19289e-06	4.77488e-05
ZBED5-AS1	121.969	-1.30422	0.420742	-3.09981	0.00193643	0.0120209
ZBTB20	411.57	-1.44417	0.201726	-7.15909	8.12166e-13	3.36367e-11
ZBTB3	261.246	-1.36912	0.264442	-5.17739	2.25006e-07	4.33865e-06
ZBTB41	1740.04	-1.02133	0.162494	-6.28534	3.27138e-10	1.02971e-08
ZBTB47	1303.03	-1.11613	0.349714	-3.19155	0.00141511	0.00927593
ZC3H13	4823.23	1.35348	0.370103	3.65705	0.000255137	0.00221552
ZC3HAV1L	163.987	1.09125	0.317816	3.4336	0.000595633	0.00449444
ZDHHC1	480.503	-1.2811	0.19236	-6.6599	2.7402e-11	9.9085e-10
ZDHHC2	243.27	-1.30849	0.334654	-3.90998	9.23021e-05	0.00092386
ZER1	2655.79	-1.02916	0.165478	-6.21931	4.99351e-10	1.52247e-08
ZFP14	302.412	-1.25011	0.447388	-2.79425	0.00520207	0.0271095
ZFP91	3713.63	1.00647	0.167838	5.99669	2.01384e-09	5.65003e-08
ZFPM2-AS1	289.299	1.26805	0.438796	2.88983	0.00385452	0.0212888
ZGRF1	398.687	1.5065	0.30256	4.97918	6.38535e-07	1.12947e-05
ZKSCAN1	12291.7	-1.07149	0.307631	-3.48304	0.000495756	0.00386798
ZMYND12	70.447	-1.63145	0.396238	-4.11735	3.83249e-05	0.000429952
ZNF114	1345.11	2.0747	0.348164	5.95898	2.53816e-09	7.03742e-08
ZNF215	71.2588	1.52695	0.383173	3.98502	6.74731e-05	0.000700373
ZNF224	246.882	-1.04874	0.218082	-4.80893	1.51737e-06	2.45589e-05
ZNF365	320.569	1.06364	0.369473	2.8788	0.00399188	0.0219447
ZNF367	1132.25	2.39479	0.404993	5.91316	3.35604e-09	9.06186e-08
ZNF391	221.378	-1.11093	0.335911	-3.30722	0.00094227	0.00667138
ZNF396	97.8363	-1.69153	0.350167	-4.83065	1.3609e-06	2.22222e-05
ZNF425	100.746	-1.13786	0.365549	-3.11274	0.00185359	0.0115718
ZNF521	181.827	-1.13903	0.273429	-4.16574	3.10344e-05	0.000358632
ZNF536	265.457	-1.63086	0.292114	-5.58295	2.36479e-08	5.44263e-07
ZNF624	200.566	-1.01227	0.25762	-3.92932	8.51859e-05	0.000857829
ZNF689	3555.3	1.91179	0.389777	4.90483	9.35088e-07	1.58648e-05
ZNF697	2589.71	1.3047	0.226841	5.7516	8.84029e-09	2.21342e-07
ZNF713	213.435	-1.61256	0.325532	-4.95363	7.28425e-07	1.26708e-05
ZNF724	70.9288	2.02993	0.568603	3.57003	0.000356936	0.00294476
ZNF726	83.6782	1.39313	0.399198	3.48983	0.000483329	0.00379791
ZNF815P	31.2345	-1.56846	0.550017	-2.85166	0.00434912	0.0234943
ZNF821	114.686	-1.08625	0.30653	-3.54371	0.000394543	0.00321015
ZNF836	231.631	-1.09168	0.40401	-2.70212	0.00688988	0.0340476
ZNF846	334.072	-1.02868	0.241331	-4.26253	2.02124e-05	0.000247049
ZNF862	409.636	-1.43113	0.332976	-4.29801	1.72341e-05	0.00021397
ZNFX1	10172.5	-1.186	0.1803	-6.57791	4.77093e-11	1.67033e-09
ZWILCH	1598.55	1.54997	0.162392	9.54463	1.36598e-21	1.26813e-19
ZWINT	2595.72	1.78163	0.180767	9.85591	6.46288e-23	6.55209e-21

## Sheet: m238_DMSO_vs_IFNg_sig
	baseMean	log2FoldChange	lfcSE	stat	pvalue	padj
A2M	3985.95	-5.35345	0.757863	-7.06388	1.61917e-12	6.92452e-11
A2M-AS1	128.815	-5.52747	0.843476	-6.5532	5.6317e-11	1.99487e-09
AANAT	11.875	-2.37151	0.8986	-2.63912	0.00831213	0.0462535
AARS	7763.23	-1.46388	0.215609	-6.78948	1.12536e-11	4.33673e-10
ABCA13	16.964	3.38785	1.13273	2.99086	0.00278191	0.0192798
ABCA6	531.737	-1.22547	0.285794	-4.28796	1.80319e-05	0.00025852
ABCB5	792.201	3.37347	0.57642	5.85246	4.84363e-09	1.35452e-07
ABCC4	615.683	1.04019	0.302593	3.4376	0.000586887	0.0052853
ABCC5	2893.43	1.03567	0.193034	5.36522	8.08514e-08	1.86288e-06
ABHD16A	145.813	-1.29372	0.318099	-4.06703	4.76156e-05	0.000606753
ABI3BP	144.328	-2.01046	0.355442	-5.65624	1.54726e-08	4.02516e-07
ABLIM1	693.441	1.44837	0.384116	3.77065	0.000162826	0.00176125
AC004264.1	214.69	-2.50285	0.326412	-7.66775	1.75037e-14	8.74388e-13
AC004656.1	486.096	1.61258	0.208814	7.72259	1.13991e-14	5.79339e-13
AC004967.2	100.787	-1.34398	0.504369	-2.66468	0.00770619	0.043503
AC005046.1	136.914	1.0303	0.390265	2.64001	0.0082903	0.046176
AC006487.1	116.948	-3.18124	0.51636	-6.16089	7.23361e-10	2.22907e-08
AC007040.2	350.771	1.52346	0.344689	4.4198	9.87937e-06	0.000151288
AC007405.3	36.5138	-1.51352	0.545029	-2.77695	0.00548709	0.0331532
AC007608.1	14.5613	2.70701	0.985597	2.74657	0.00602216	0.0357335
AC007750.1	161.674	2.20227	0.582899	3.77813	0.00015801	0.0017187
AC007991.2	13.2038	-6.30974	1.74627	-3.61327	0.000302354	0.00301735
AC007991.4	152.085	-7.00354	1.10134	-6.35912	2.02915e-10	6.82901e-09
AC007996.1	187.97	1.23426	0.275969	4.47247	7.73205e-06	0.000121265
AC008537.4	35.9448	-1.4772	0.533149	-2.77071	0.00559347	0.0337263
AC008966.1	58.7561	1.33951	0.430211	3.1136	0.00184817	0.0137429
AC009275.1	17.9967	2.91718	0.91074	3.20309	0.00135963	0.0106049
AC009495.2	16.9349	5.61809	1.64146	3.42263	0.000620194	0.00555955
AC009950.1	61.8104	-4.44349	0.785182	-5.65918	1.52098e-08	3.96269e-07
AC010531.3	13.95	-3.00708	0.95306	-3.15519	0.00160394	0.0121694
AC010618.3	82.4034	-1.58594	0.387029	-4.09774	4.17197e-05	0.000541323
AC011294.1	80.2422	-1.20526	0.419827	-2.87084	0.00409379	0.0261911
AC012020.1	31.1886	-1.97241	0.665134	-2.96544	0.00302255	0.0205895
AC012020.2	20.3975	-3.56812	0.963288	-3.7041	0.000212141	0.00222121
AC012181.1	31.5493	-2.4666	0.698892	-3.52931	0.000416649	0.00396178
AC013394.1	118.417	-1.08745	0.324685	-3.34923	0.000810357	0.00691762
AC015656.1	61.167	-2.69872	0.671463	-4.01917	5.84043e-05	0.00072423
AC015712.7	177.961	-1.14598	0.284246	-4.03166	5.53841e-05	0.000692656
AC016831.4	13.6224	-3.09375	1.02981	-3.00421	0.00266274	0.0186084
AC016831.6	103.382	-2.4295	0.405805	-5.98687	2.13921e-09	6.27238e-08
AC018644.1	21.5725	-2.21426	0.770209	-2.87488	0.0040418	0.0259673
AC018653.3	42.654	-1.86543	0.539636	-3.45684	0.000546558	0.00496804
AC018904.1	34.5965	1.58516	0.58361	2.71613	0.00660491	0.0385649
AC022107.1	58.4066	-1.23599	0.447753	-2.76043	0.00577248	0.0344972
AC023024.1	108.242	1.27357	0.455826	2.79399	0.00520624	0.031796
AC023024.2	129.802	1.32788	0.491857	2.69972	0.00693979	0.0400233
AC025164.1	48.6482	-1.65025	0.596204	-2.76793	0.0056414	0.0339103
AC027031.2	282.501	1.67472	0.230144	7.27684	3.4172e-13	1.54426e-11
AC027097.2	55.4277	1.24457	0.439835	2.82963	0.00466012	0.0290269
AC027612.3	106.297	-1.25305	0.421994	-2.96936	0.00298423	0.0203609
AC037198.1	55.6377	-1.3864	0.486968	-2.84701	0.00441322	0.027805
AC040162.1	101.369	-1.85837	0.378509	-4.90972	9.12047e-07	1.74965e-05
AC046143.1	58.9813	-1.20872	0.444456	-2.71954	0.00653728	0.038221
AC061992.1	35.7922	-3.81041	0.686204	-5.55288	2.80993e-08	6.97867e-07
AC063952.1	46.1357	1.66008	0.63196	2.62688	0.00861727	0.0476942
AC072022.2	62.0654	-1.77395	0.527233	-3.36464	0.000766434	0.00660376
AC073130.1	26.7171	2.20698	0.669922	3.29439	0.000986368	0.00814648
AC073130.3	62.1854	-1.49396	0.453658	-3.29314	0.000990765	0.00817894
AC073136.1	372.071	-1.2803	0.209448	-6.11273	9.7938e-10	2.97452e-08
AC073264.3	54.1738	-3.64724	0.775492	-4.70313	2.56207e-06	4.48337e-05
AC079466.1	21.4393	-7.00395	1.63112	-4.29396	1.75517e-05	0.00025267
AC079949.2	324.258	-1.26683	0.231004	-5.48403	4.15741e-08	1.01244e-06
AC080038.3	68.8904	-1.23259	0.366845	-3.35999	0.000779458	0.00669939
AC080112.3	50.1357	-1.6966	0.528562	-3.20984	0.00132809	0.0104145
AC083837.1	26.9397	-6.28143	1.51508	-4.14593	3.3844e-05	0.000451958
AC083837.2	16.1695	-5.92457	1.70597	-3.47284	0.000514987	0.00471776
AC092053.3	30.4576	-3.31334	0.664564	-4.98573	6.17296e-07	1.21995e-05
AC092902.5	107.277	1.26762	0.396276	3.19884	0.00137984	0.0107339
AC092969.1	22.3063	2.3489	0.824177	2.85	0.00437191	0.0276242
AC099343.3	69.5972	-1.25922	0.451082	-2.79155	0.00524568	0.0319811
AC099548.2	78.0547	-1.93087	0.516485	-3.73848	0.000185134	0.00196736
AC100821.1	31.2463	-1.50101	0.567282	-2.64598	0.00814554	0.0455999
AC103702.1	199.218	-1.19931	0.291293	-4.1172	3.83506e-05	0.000504835
AC103718.1	17.5229	5.89805	1.3648	4.32155	1.54938e-05	0.000228101
AC104958.2	161.069	-1.55296	0.473125	-3.28235	0.00102946	0.00845066
AC107959.3	11.8653	-4.12288	1.14835	-3.59028	0.000330328	0.00325757
AC112220.2	145.568	-1.28063	0.287789	-4.4499	8.59104e-06	0.000133306
AC116366.1	126.705	-2.90124	0.412979	-7.02516	2.13824e-12	8.99088e-11
AC124319.2	269.27	-1.2314	0.281501	-4.3744	1.21765e-05	0.000183106
AC126755.1	229.064	-1.19982	0.355403	-3.37594	0.000735648	0.0063919
AC137932.1	225.479	-1.2996	0.273398	-4.75353	1.99893e-06	3.5583e-05
AC137932.3	63.7189	-1.77865	0.394559	-4.50794	6.54588e-06	0.000104914
AC138150.2	20.7681	-2.78597	0.889397	-3.13242	0.00173369	0.013013
AC138969.1	118.303	-1.52569	0.489466	-3.11706	0.00182667	0.0136119
AC139100.1	49.313	1.4498	0.512199	2.83053	0.00464704	0.0289763
AC145676.1	46.8528	-1.395	0.449139	-3.10593	0.00189679	0.0140449
AC245060.5	49.1998	1.47386	0.540978	2.72444	0.00644102	0.0377589
ACOX2	172.858	-1.44708	0.256542	-5.64071	1.69348e-08	4.35388e-07
ACP7	144.934	-2.25909	0.467033	-4.8371	1.31744e-06	2.43159e-05
ACSL5	97.5351	-4.55175	0.527015	-8.63685	5.77843e-18	3.86714e-16
ACSS3	302.924	-1.93952	0.30411	-6.37769	1.79785e-10	6.08561e-09
ACTA2	440.319	-1.30669	0.229648	-5.68998	1.27054e-08	3.37541e-07
ADAM22	349.588	1.15541	0.217913	5.30219	1.14421e-07	2.55575e-06
ADAM23	729.368	1.3489	0.32867	4.10412	4.0586e-05	0.00052949
ADAMTS4	93.482	-2.47526	0.356132	-6.95041	3.64237e-12	1.47495e-10
ADAMTS6	494.548	-1.03482	0.19084	-5.42242	5.87966e-08	1.39128e-06
ADAMTSL1	38.6122	-7.26262	1.55375	-4.67426	2.95022e-06	5.11158e-05
ADAMTSL4	318.79	-2.01847	0.246626	-8.18432	2.73855e-16	1.56409e-14
ADAMTSL4-AS1	60.4669	-2.65143	0.426903	-6.21084	5.27017e-10	1.65013e-08
ADAR	22027.4	-1.48419	0.118847	-12.4882	8.65442e-36	1.35096e-33
ADCY1	35.5974	1.62812	0.525491	3.09829	0.00194642	0.0143397
ADGRA3	1477.46	2.03048	0.188207	10.7885	3.90033e-27	4.38388e-25
ADGRE2	48.6089	-1.33414	0.497132	-2.68368	0.00728166	0.0415463
ADGRL2	802.719	1.54406	0.231642	6.66572	2.63367e-11	9.60058e-10
ADGRL3	478.07	-5.34141	0.282002	-18.941	5.23683e-80	2.55063e-77
ADGRV1	41.0989	1.65766	0.607439	2.72893	0.00635399	0.0373611
ADM2	1302.2	-6.79198	0.319783	-21.2393	4.13777e-100	2.79045e-97
ADORA1	55.1076	1.48324	0.495748	2.99193	0.00277222	0.0192431
ADPRM	156.402	-1.14622	0.287514	-3.98667	6.7008e-05	0.000814219
ADRA2A	27.2716	2.35383	0.763035	3.08482	0.00203675	0.014905
ADSSL1	392.43	1.73867	0.376923	4.61279	3.97303e-06	6.71129e-05
AF111167.2	12.2532	-3.62485	1.12239	-3.22958	0.00123973	0.0098137
AF117829.1	290.538	-1.45938	0.272153	-5.36234	8.21485e-08	1.89028e-06
AFAP1L2	2318.46	-1.01728	0.315513	-3.22423	0.00126314	0.00996935
AGPAT5	1749.67	1.18985	0.204286	5.82444	5.73039e-09	1.58731e-07
AGT	66.3315	-2.13936	0.601785	-3.55502	0.000377951	0.00365325
AHDC1	610.063	1.01904	0.2368	4.30337	1.68221e-05	0.000243767
AHR	3499.62	-1.32309	0.209057	-6.32886	2.46978e-10	8.17077e-09
AIM2	2070.57	-4.55167	0.23174	-19.6413	6.86145e-86	3.75965e-83
AJUBA	1284.81	-1.05822	0.212101	-4.98921	6.06268e-07	1.20275e-05
AK5	134.359	1.50603	0.359222	4.1925	2.75902e-05	0.00038032
AKAP12	2493.8	1.30002	0.35663	3.64529	0.000267092	0.00271962
AKNA	868.851	-2.25302	0.291305	-7.73425	1.04017e-14	5.3173e-13
AKR1C1	26.87	1.90449	0.683593	2.786	0.00533633	0.0323986
AL031666.3	113.825	-1.00486	0.343678	-2.92385	0.00345731	0.0230234
AL035681.1	134.416	-3.28864	0.388431	-8.46647	2.52941e-17	1.60691e-15
AL118516.1	36.1487	1.50774	0.563441	2.67595	0.00745169	0.0423482
AL121772.3	166.015	-1.09109	0.281284	-3.87896	0.000104906	0.00119676
AL133325.3	35.0141	2.20565	0.655155	3.36661	0.00076098	0.00656645
AL136018.1	48.0241	1.86873	0.504864	3.70146	0.000214365	0.00223731
AL136295.5	51.3587	-2.41693	0.483125	-5.00269	5.65363e-07	1.13552e-05
AL137003.2	56.2733	1.59614	0.546999	2.91799	0.00352292	0.0233704
AL157838.1	79.8368	-1.03344	0.366382	-2.82066	0.00479253	0.0297144
AL157871.2	589.942	-5.92857	0.335696	-17.6605	8.44383e-70	3.36487e-67
AL157871.3	83.9528	-6.02395	0.723654	-8.32435	8.47954e-17	5.16251e-15
AL162457.2	72.6203	3.01901	0.660156	4.57317	4.80392e-06	7.95391e-05
AL354740.1	26.6673	-1.66978	0.589474	-2.83266	0.00461623	0.028856
AL355388.2	60.5988	-2.12673	0.425358	-4.99986	5.73734e-07	1.14839e-05
AL355974.2	133.282	1.21313	0.458348	2.64675	0.008127	0.0455559
AL356356.1	14.4653	-2.82476	0.863607	-3.27088	0.00107212	0.00874457
AL358115.1	68.3815	1.10251	0.414062	2.66266	0.00775258	0.0437367
AL365181.3	197.23	-1.1917	0.426597	-2.79349	0.00521425	0.0318307
AL390719.1	26.6539	-2.86164	0.696561	-4.10824	3.98687e-05	0.000521515
AL445490.1	47.6992	-8.02452	1.54102	-5.2073	1.91613e-07	4.13253e-06
AL450332.1	26.0643	2.03528	0.648982	3.13611	0.00171202	0.0128725
AL450992.3	133.778	1.82531	0.403087	4.52832	5.94545e-06	9.65254e-05
AL513534.1	58.5936	1.96664	0.546447	3.59896	0.000319497	0.00316144
AL590004.3	24.9141	3.82388	1.06294	3.59746	0.000321334	0.00317603
AL590560.1	239.688	1.11917	0.270428	4.13851	3.49575e-05	0.000466118
AL590666.2	29.1685	-1.77141	0.578301	-3.06312	0.00219041	0.0157987
AL645939.1	21.5907	-4.88813	1.22483	-3.99088	6.5829e-05	0.000803793
AL662907.2	39.1238	-1.91538	0.538891	-3.55429	0.000378995	0.00366132
AL671883.2	32.2124	-4.04039	0.867521	-4.6574	3.20225e-06	5.52097e-05
ALDH1A1	108.269	2.23522	0.421454	5.3036	1.13542e-07	2.53934e-06
ALDH1B1	1199.44	1.12409	0.240005	4.68361	2.81871e-06	4.89824e-05
ALDH1L2	413.833	-3.10149	0.292366	-10.6082	2.72885e-26	2.93544e-24
ALK	136.079	-1.55099	0.439663	-3.52768	0.000419215	0.00397971
ALPK1	1905.54	-2.33165	0.247719	-9.41249	4.84535e-21	3.91513e-19
ALPK2	94.3604	-5.75504	0.559904	-10.2786	8.79927e-25	8.97014e-23
AMIGO2	360.325	-1.42196	0.504444	-2.81888	0.00481922	0.0298587
AMOT	2417.78	1.18682	0.201666	5.88506	3.97915e-09	1.12533e-07
ANGPTL4	135.883	-3.49441	0.421011	-8.30003	1.04081e-16	6.20733e-15
ANK2	2801.11	-1.36853	0.292276	-4.68234	2.83619e-06	4.92373e-05
ANKRD11	10920.3	-1.16633	0.121276	-9.61714	6.76901e-22	5.70615e-20
ANKRD13B	512.533	1.42465	0.316673	4.49881	6.8335e-06	0.000109025
ANKRD29	115.485	-1.74677	0.404654	-4.31669	1.58386e-05	0.000232008
ANKRD50	4043.85	1.40517	0.179778	7.81615	5.44649e-15	2.86783e-13
ANKS1B	49.0829	1.5567	0.468368	3.32367	0.000888412	0.00743552
ANXA9	89.376	1.34603	0.407074	3.30659	0.000944406	0.00784425
AP000442.2	85.2251	-1.48386	0.38869	-3.81759	0.000134764	0.00149554
AP000648.3	219.556	1.21524	0.358863	3.38635	0.000708282	0.00619711
AP000787.1	85.3979	1.41769	0.474302	2.989	0.00279894	0.0193472
AP001029.2	65.1814	1.17809	0.421738	2.79341	0.00521556	0.0318307
AP001972.5	81.6337	1.38257	0.405153	3.41245	0.000643816	0.00571868
AP002414.2	50.8844	2.02506	0.509757	3.97259	7.10955e-05	0.000852077
AP002530.1	317.086	1.12408	0.327656	3.43067	0.000602096	0.00541392
APBA1	262.021	1.44254	0.313706	4.59837	4.25814e-06	7.13788e-05
APLN	22.2522	3.12549	0.77723	4.02132	5.7874e-05	0.00071969
APOBEC3D	60.1881	-1.69691	0.544361	-3.11726	0.00182543	0.0136085
APOBEC3F	376.855	-1.68428	0.217833	-7.73197	1.05895e-14	5.39759e-13
APOBEC3G	1619.49	-2.36864	0.196339	-12.064	1.63583e-33	2.31311e-31
APOL1	3415.38	-7.11651	0.257253	-27.6635	1.92223e-168	4.21304e-165
APOL2	5612.26	-2.7146	0.176664	-15.3659	2.77199e-53	7.47756e-51
APOL3	1710.49	-6.13317	0.244925	-25.041	2.18566e-138	3.19361e-135
APOL4	986.905	-9.95193	0.796934	-12.4878	8.70641e-36	1.35096e-33
APOL6	18803.9	-4.98133	0.141092	-35.3056	4.82264e-273	4.22801e-269
AQP6	44.4978	1.93492	0.713734	2.71098	0.00670838	0.0390616
AR	54.1635	1.13751	0.433173	2.626	0.00863961	0.0477684
ARAP2	364.716	-2.03881	0.480783	-4.2406	2.22927e-05	0.000312954
ARC	139.128	-1.92159	0.383889	-5.00559	5.56912e-07	1.11983e-05
ARHGAP22	193.477	2.21425	0.295771	7.48638	7.07992e-14	3.42926e-12
ARHGAP26	581.813	1.09382	0.2326	4.70259	2.56883e-06	4.48857e-05
ARHGEF2	8637.72	-2.01798	0.148934	-13.5495	7.97529e-42	1.45665e-39
ARHGEF26	538.563	1.42643	0.282984	5.04068	4.6389e-07	9.41418e-06
ARHGEF39	195.586	1.13443	0.363541	3.1205	0.00180542	0.0134707
ARID3B	92.3015	-1.08563	0.36182	-3.00045	0.00269579	0.0188243
ARL4D	442.259	-1.05071	0.222778	-4.71641	2.40042e-06	4.2131e-05
ARMCX4	273.076	1.54787	0.220582	7.01719	2.26369e-12	9.47292e-11
ARNTL2	888.863	-1.72436	0.428642	-4.02284	5.75008e-05	0.000716064
ARRB1	138.417	1.10873	0.341379	3.24779	0.00116303	0.00931596
ARRDC3	1682	-1.79139	0.288026	-6.21956	4.9855e-10	1.56379e-08
ARRDC4	473.906	-1.86054	0.371945	-5.00219	5.66823e-07	1.13715e-05
ART3	1454.38	-1.41313	0.208031	-6.79288	1.09917e-11	4.24511e-10
ASB13	356.434	1.17954	0.338024	3.48953	0.00048388	0.00447487
ASB2	408.195	2.13645	0.379112	5.63539	1.74665e-08	4.48401e-07
ASB9	559.143	1.00916	0.190877	5.28694	1.24379e-07	2.75709e-06
ASIC1	364.819	1.63711	0.244149	6.70539	2.00865e-11	7.4618e-10
ASNS	777.884	-4.35851	0.210847	-20.6715	6.26022e-95	3.92024e-92
ASNSP1	52.4231	-7.7571	1.22989	-6.30713	2.84258e-10	9.33367e-09
ASPHD2	233.259	-1.01941	0.281384	-3.62285	0.000291377	0.00291943
ATF3	1642.9	-4.31082	0.312461	-13.7964	2.68058e-43	5.28105e-41
ATF4	9812.51	-2.13611	0.27374	-7.80343	6.02468e-15	3.15333e-13
ATF4P3	673.467	-2.06233	0.291707	-7.06985	1.55105e-12	6.6821e-11
ATF4P4	298.213	-2.34424	0.323909	-7.23735	4.5754e-13	2.04372e-11
ATF5	431.069	-1.18619	0.260375	-4.55569	5.22139e-06	8.58835e-05
ATG101	687.572	-1.58801	0.326027	-4.87079	1.11153e-06	2.08891e-05
ATP10A	4264.02	-1.00277	0.334368	-2.99899	0.00270879	0.0188851
ATP2A3	72.7695	-1.24038	0.421326	-2.94399	0.00324007	0.021817
ATP5MC1	793.778	1.41375	0.25246	5.59992	2.14455e-08	5.44177e-07
ATXN7	194.957	-1.15604	0.3405	-3.39512	0.000685997	0.00602015
AVIL	73.2224	-1.09503	0.413994	-2.64505	0.00816793	0.0456605
AVPI1	531.563	-1.65326	0.225206	-7.3411	2.11845e-13	9.87894e-12
AXL	13351.1	-1.45288	0.375611	-3.86803	0.000109717	0.00124355
AZIN2	495.212	-1.31308	0.381021	-3.44622	0.000568495	0.00515141
B2M	75762.1	-2.63192	0.157439	-16.717	9.85037e-63	3.45433e-60
B3GALT1	309.74	1.60551	0.280767	5.71831	1.07588e-08	2.88447e-07
B3GALT2	351.98	1.46576	0.513933	2.85204	0.00434391	0.0274968
B4GALNT4	251.125	1.18126	0.398443	2.96469	0.00302989	0.0206315
BACH1	5214.46	-1.37791	0.261582	-5.26761	1.38213e-07	3.04451e-06
BANCR	219.846	-5.36781	0.500694	-10.7207	8.13552e-27	9.02837e-25
BATF2	3350.65	-5.16933	0.235667	-21.9349	1.20748e-106	9.62365e-104
BATF3	454.259	-2.78434	0.281623	-9.88678	4.7507e-23	4.316e-21
BBC3	947.479	-1.71255	0.339814	-5.03968	4.66322e-07	9.45258e-06
BCHE	2456.01	1.82144	0.225245	8.0865	6.14051e-16	3.45089e-14
BCL3	618.216	-1.91383	0.29573	-6.47155	9.70052e-11	3.40178e-09
BCL6	3755.06	-1.16586	0.191282	-6.09497	1.09456e-09	3.30328e-08
BDH1	615.032	1.23083	0.261282	4.71075	2.46809e-06	4.32755e-05
BDNF	90.6032	-1.97381	0.558785	-3.53233	0.000411914	0.00392443
BDNF-AS	72.1887	-1.25681	0.466616	-2.69345	0.00707166	0.0406273
BEX2	32.5207	-2.47979	0.664185	-3.73358	0.000188774	0.0020024
BHLHE41	432.236	1.50067	0.338579	4.43225	9.32546e-06	0.000143056
BICC1	670.6	1.19174	0.267442	4.45605	8.34833e-06	0.000129769
BIK	29.0931	-3.113	0.828781	-3.75612	0.000172568	0.00184839
BIRC3	407.165	-3.24927	0.524765	-6.19186	5.94589e-10	1.84197e-08
BMF	5834.22	1.71526	0.3508	4.88957	1.01058e-06	1.92186e-05
BPNT1	1020.76	1.00077	0.192586	5.19649	2.03091e-07	4.35331e-06
BRI3BP	857.819	1.07515	0.25903	4.15068	3.31491e-05	0.000444031
BRSK1	457.068	-1.11436	0.228676	-4.87309	1.09867e-06	2.06697e-05
BST2	722.345	-6.60942	0.363026	-18.2065	4.58618e-74	1.96132e-71
BTF3P10	11.6677	-3.85139	1.08552	-3.54797	0.00038822	0.00373639
BTG1	8329.66	-2.1163	0.21441	-9.87035	5.59689e-23	5.03261e-21
BTN2A2	2044.52	-1.54503	0.198627	-7.77856	7.33555e-15	3.79415e-13
BTN3A1	1949.82	-1.81593	0.184415	-9.84694	7.06661e-23	6.25787e-21
BTN3A2	2281.91	-1.32019	0.188824	-6.99165	2.71664e-12	1.11554e-10
BTN3A3	1474.4	-2.26397	0.201087	-11.2586	2.09953e-29	2.53884e-27
BX322639.1	66.2542	1.4488	0.494909	2.9274	0.00341809	0.0227881
BX470102.2	82.6809	-1.47478	0.367638	-4.01151	6.03311e-05	0.000744962
BX640514.2	14.5769	-4.41203	1.0611	-4.15799	3.21061e-05	0.000431379
BZW2	3700.39	1.15678	0.193552	5.9766	2.27841e-09	6.64719e-08
C12orf29	411.325	1.01537	0.192978	5.2616	1.4281e-07	3.14182e-06
C14orf132	804.014	1.8828	0.347856	5.41259	6.21198e-08	1.46596e-06
C17orf51	523.27	-1.40891	0.222267	-6.33883	2.31517e-10	7.72437e-09
C19orf66	1809.78	-1.60135	0.217287	-7.36973	1.70971e-13	8.06325e-12
C1R	2601.22	-3.90727	0.293642	-13.3062	2.1301e-40	3.69794e-38
C1RL	738.463	-1.05001	0.248259	-4.22949	2.3422e-05	0.000326715
C1RL-AS1	163.924	-1.75804	0.308272	-5.70289	1.1779e-08	3.13881e-07
C1S	1303.98	-7.97455	0.363598	-21.9323	1.27777e-106	9.74107e-104
C2	66.0162	-3.18088	0.521729	-6.0968	1.08211e-09	3.27134e-08
C21orf58	294.717	1.04481	0.372466	2.80512	0.00502979	0.0309013
C2CD4C	70.4096	-1.14934	0.403381	-2.84927	0.00438191	0.027643
C3	26.1719	-4.34918	0.90239	-4.81963	1.43826e-06	2.62967e-05
C3orf58	763.235	1.09186	0.243893	4.47678	7.57769e-06	0.000119163
C3orf70	1012.5	1.10863	0.37749	2.93685	0.00331561	0.0222233
C4A	24.6754	-5.05971	1.09922	-4.60299	4.16459e-06	7.00787e-05
C5orf15	5224.31	-1.17415	0.228858	-5.13049	2.88985e-07	6.02504e-06
C5orf56	837.631	-4.71356	0.349787	-13.4755	2.17992e-41	3.90027e-39
CA11	459.304	-2.42635	0.228248	-10.6303	2.15358e-26	2.33092e-24
CA12	500.983	1.1514	0.268903	4.28184	1.85353e-05	0.000264872
CA13	623.858	-2.08641	0.183073	-11.3966	4.34682e-30	5.44409e-28
CA3	13.538	-2.88597	1.04516	-2.76127	0.00575763	0.0344554
CA8	1423.08	1.49091	0.276274	5.3965	6.79519e-08	1.59075e-06
CABLES1	1073.71	1.07697	0.308073	3.49582	0.000472602	0.00438445
CACNA1I	14.2471	-4.63231	1.35543	-3.41759	0.000631778	0.0056432
CACYBPP2	114.475	1.30469	0.442768	2.94666	0.00321223	0.0216461
CADPS	78.1193	1.36236	0.389678	3.49611	0.000472101	0.00438211
CALCOCO2	5126.77	-2.01807	0.204091	-9.88811	4.68803e-23	4.28124e-21
CALM2P2	446.689	1.41844	0.415638	3.41269	0.000643252	0.00571868
CAMK4	393.435	1.17315	0.341106	3.43924	0.000583354	0.00526701
CAMTA2	2184.55	-1.22708	0.221669	-5.53564	3.10098e-08	7.66891e-07
CAND2	1140.49	-4.41023	0.296879	-14.8553	6.42896e-50	1.58768e-47
CARD10	896.064	-2.19461	0.252824	-8.68037	3.94482e-18	2.70189e-16
CARS	2259.42	-2.39132	0.1672	-14.3022	2.12111e-46	4.95888e-44
CARS-AS1	144.113	-2.48954	0.300494	-8.28483	1.18281e-16	6.98299e-15
CASP1	51.5286	-5.04135	0.731424	-6.89252	5.48136e-12	2.17444e-10
CASP7	1053.42	-1.06514	0.182683	-5.83054	5.52468e-09	1.53518e-07
CASTOR2	36.675	1.63761	0.542901	3.0164	0.00255798	0.0179838
CASZ1	29.8307	-1.51172	0.576239	-2.62342	0.00870521	0.0480898
CBS	143.975	-2.00951	0.458435	-4.38342	1.16832e-05	0.000176598
CBX1	2244.1	1.07993	0.203887	5.29668	1.17929e-07	2.62243e-06
CC2D2A	711.74	1.11824	0.241654	4.62742	3.70245e-06	6.30279e-05
CCDC102B	28.6022	1.47912	0.554901	2.66556	0.00768604	0.0434032
CCDC174	1160.26	-1.12921	0.185446	-6.08919	1.13483e-09	3.41305e-08
CCDC71L	2843.78	-2.44151	0.157735	-15.4786	4.83968e-54	1.36869e-51
CCDC74B	151.588	1.05119	0.285732	3.67896	0.000234189	0.00242401
CCDC9	433.602	-1.30979	0.311272	-4.20785	2.57817e-05	0.000356792
CCNE2	328.018	1.11567	0.237155	4.70441	2.54605e-06	4.45978e-05
CCNG1	3278.42	1.25072	0.228356	5.47706	4.32453e-08	1.04877e-06
CCNJL	776.028	-1.05712	0.185134	-5.71	1.12975e-08	3.02428e-07
CCR1	76.1684	-1.23066	0.398992	-3.08442	0.00203947	0.0149187
CCSAP	2218.93	-1.18211	0.290776	-4.06537	4.79569e-05	0.000610659
CD274	1392.21	-8.12614	0.41689	-19.4923	1.27653e-84	6.78264e-82
CD36	77.175	1.70518	0.521865	3.26748	0.0010851	0.00882064
CD40	21.2824	-3.4525	0.790711	-4.36632	1.26357e-05	0.000188878
CD47	10783.5	-1.48394	0.134825	-11.0065	3.5567e-28	4.13001e-26
CD5L	36.3642	-8.18602	1.53798	-5.32258	1.02304e-07	2.31458e-06
CD7	39.6633	-7.32977	1.5691	-4.67133	2.99254e-06	5.17978e-05
CD74	11561.8	-8.08732	0.326148	-24.7965	9.77899e-136	1.31896e-132
CD82	702.67	-1.40158	0.209622	-6.68623	2.29e-11	8.4002e-10
CDC42EP1	1645.88	-1.98126	0.217309	-9.11727	7.70422e-20	5.82266e-18
CDCA7	543.095	1.22414	0.318682	3.84126	0.000122405	0.00137316
CDCP1	49.1374	-1.71256	0.618412	-2.76928	0.005618	0.0338044
CDH19	1100.03	-1.27689	0.425893	-2.99814	0.00271635	0.0189303
CDKN1A	282.74	-2.23922	0.670035	-3.34194	0.00083195	0.00707097
CDKN1C	841.014	-1.24926	0.426453	-2.92943	0.00339589	0.0226574
CDR2L	413.933	1.55388	0.212127	7.32522	2.38509e-13	1.10053e-11
CEACAM1	269.691	-5.15296	0.48459	-10.6336	2.07824e-26	2.26335e-24
CEBPB	3686.01	-2.73705	0.200781	-13.632	2.58366e-42	4.81936e-40
CEBPG	1798.4	-2.42842	0.198603	-12.2275	2.21608e-34	3.26527e-32
CEMIP	21107.2	-1.68397	0.385241	-4.37122	1.23556e-05	0.000185641
CEP152	729.603	1.00512	0.383354	2.62192	0.0087436	0.048226
CERK	2757.03	1.88045	0.233868	8.04067	8.93495e-16	4.98935e-14
CETP	17.1971	-5.70909	1.5746	-3.62574	0.000288137	0.00289192
CFB	60.4673	-3.78021	0.626003	-6.03864	1.55414e-09	4.61088e-08
CFH	652.964	-5.78404	0.429868	-13.4554	2.86157e-41	5.06815e-39
CHAC1	1595.91	-8.69548	0.344861	-25.2145	2.78087e-140	4.43271e-137
CHD2	6451.25	-1.01418	0.188455	-5.38152	7.38577e-08	1.71526e-06
CHD5	18.4494	-2.64769	0.87971	-3.00972	0.00261485	0.0183469
CHIC2	360.24	-1.23283	0.204588	-6.02594	1.68134e-09	4.97983e-08
CHML	2853.33	1.79591	0.414316	4.33465	1.45994e-05	0.000215469
CHRM1	144.439	-1.58703	0.405913	-3.90978	9.23787e-05	0.0010691
CHRNA1	158.34	-3.05406	0.404562	-7.54906	4.38427e-14	2.12947e-12
CHRNB1	226.963	-1.80612	0.251986	-7.16753	7.63654e-13	3.3643e-11
CHST12	1109.19	1.00562	0.199798	5.03319	4.82382e-07	9.75559e-06
CIITA	26793.3	-7.29004	0.337402	-21.6064	1.56437e-103	1.12441e-100
CISD1	227.397	1.36024	0.282551	4.81413	1.47841e-06	2.68627e-05
CITED1	126.032	1.71766	0.633784	2.71017	0.0067249	0.0391223
CITED4	1740.89	-1.64223	0.378224	-4.34196	1.41214e-05	0.000208773
CLBA1	245.983	-1.09218	0.256294	-4.26143	2.03121e-05	0.000286758
CLCF1	132.331	-2.54587	0.361219	-7.04798	1.81529e-12	7.68823e-11
CLCN5	993.342	1.28146	0.18899	6.78056	1.19712e-11	4.60315e-10
CLIC2	84.1837	-7.55158	1.12262	-6.72676	1.73482e-11	6.52755e-10
CLIC4	13464.4	-1.11925	0.134863	-8.29916	1.04846e-16	6.23175e-15
CLIP2	7256.25	-1.51782	0.174655	-8.69042	3.61112e-18	2.49281e-16
CLMN	3465.67	-1.53898	0.181214	-8.49262	2.02037e-17	1.29763e-15
CLN8	1127	1.26075	0.22565	5.5872	2.30762e-08	5.83865e-07
CLSPN	457.894	1.05921	0.353812	2.99371	0.00275605	0.0191536
CLSTN3	232.893	-1.4631	0.316663	-4.62036	3.83072e-06	6.49593e-05
CLU	92.9641	-1.34872	0.421172	-3.2023	0.00136333	0.0106249
CMBL	700.662	1.03589	0.177194	5.84606	5.03358e-09	1.4054e-07
CMPK2	841.279	-3.19618	0.228329	-13.9981	1.60035e-44	3.18869e-42
CNIH3	1928.98	-1.11186	0.284395	-3.90957	9.24615e-05	0.0010691
CNKSR2	75.5727	1.41851	0.428914	3.30721	0.000942309	0.00783425
CNOT2	2082.09	-1.43575	0.201358	-7.13035	1.00117e-12	4.39963e-11
CNTN1	50.2665	1.77376	0.659347	2.69018	0.00714136	0.0409472
CNTN3	81.6743	1.08096	0.352284	3.06843	0.0021519	0.015585
CNTNAP3	1181.87	-1.60156	0.200406	-7.99155	1.33248e-15	7.34708e-14
CNTNAP3B	155.426	-1.76111	0.359777	-4.89501	9.83025e-07	1.87605e-05
CNTNAP3C	40.0606	-1.95369	0.528639	-3.6957	0.000219278	0.00228315
CNTNAP3P2	158.968	-1.66654	0.623614	-2.67239	0.00753139	0.0426535
COL19A1	184.855	-1.22253	0.320591	-3.81336	0.00013709	0.00151943
COL22A1	7897.73	-1.99582	0.199717	-9.99322	1.63195e-23	1.53842e-21
COL25A1	72.9611	2.47739	0.480843	5.15218	2.57475e-07	5.42617e-06
COL4A3	85.2901	-1.66015	0.496433	-3.34416	0.00082533	0.00702151
COL9A1	280.359	-1.30233	0.243314	-5.35244	8.67774e-08	1.98119e-06
COLEC12	80.0764	2.17888	0.436121	4.99603	5.85227e-07	1.16474e-05
COQ8A	1312.87	1.1644	0.290703	4.00546	6.18958e-05	0.000760001
COQ8B	882.909	-1.18452	0.169163	-7.00229	2.51813e-12	1.04134e-10
COX19	1142.02	-1.16331	0.147959	-7.86236	3.76971e-15	2.00906e-13
CPB2-AS1	37.7114	2.19239	0.553811	3.95873	7.53493e-05	0.00089632
CPEB3	196.226	-1.21219	0.289892	-4.18153	2.89552e-05	0.000395713
CPM	286.647	1.34687	0.407199	3.30764	0.00094084	0.00782575
CREBRF	1287.44	-1.18164	0.379778	-3.1114	0.00186203	0.0138225
CRYAB	1358.91	1.79576	0.456435	3.93431	8.34376e-05	0.000977284
CSF1	9324.5	-3.32278	0.242657	-13.6933	1.11333e-42	2.12187e-40
CSF2RA	457.047	-1.19486	0.354557	-3.37	0.000751682	0.00650222
CSGALNACT1	1934.72	-1.16657	0.219068	-5.32515	1.00871e-07	2.28511e-06
CSRNP1	1015.73	-3.04239	0.251978	-12.074	1.44832e-33	2.06462e-31
CSRNP2	2006.41	-1.14367	0.16209	-7.0558	1.71609e-12	7.30338e-11
CSRNP3	130.798	2.24518	0.358934	6.25514	3.97166e-10	1.26847e-08
CSRP1	12676.4	-1.06322	0.157034	-6.77066	1.28193e-11	4.90772e-10
CTDSP2	9596.53	-1.09917	0.145182	-7.57101	3.7032e-14	1.81882e-12
CTSL	4554.61	-1.32496	0.140386	-9.43798	3.8004e-21	3.08501e-19
CTSO	1431.4	-1.89578	0.218244	-8.68649	3.73817e-18	2.57039e-16
CTSS	3299.82	-3.81676	0.233799	-16.325	6.55918e-60	2.12979e-57
CTTNBP2	359.425	1.34125	0.352379	3.80628	0.000141074	0.00155768
CUBN	1639.4	1.20378	0.19325	6.22913	4.69042e-10	1.48719e-08
CX3CL1	1098.98	-3.04125	0.311626	-9.7593	1.6831e-22	1.46824e-20
CXCL10	1286.29	-12.0149	1.05303	-11.4098	3.73736e-30	4.71445e-28
CXCL11	113.259	-7.81989	0.842565	-9.28106	1.678e-20	1.32532e-18
CXCL16	416.062	-1.36127	0.26876	-5.065	4.08406e-07	8.34615e-06
CXCL9	421.87	-8.16714	0.574184	-14.2239	6.51208e-46	1.42729e-43
CXXC4	11.5436	3.47895	1.19485	2.91163	0.00359551	0.0237223
CXorf57	207.444	1.04385	0.251529	4.15	3.32476e-05	0.00044501
CYB561	96.23	-1.50996	0.350089	-4.31307	1.61006e-05	0.000235172
CYLD	2292.09	-1.33548	0.183304	-7.28557	3.2032e-13	1.46263e-11
CYP4V2	1180.05	-1.82809	0.199778	-9.15061	5.66114e-20	4.29707e-18
DAAM1	1037.21	1.13121	0.291558	3.87989	0.000104502	0.00119292
DAB1	564.928	1.2367	0.321763	3.84351	0.000121286	0.00136409
DACT3	273.241	2.26485	0.304905	7.42805	1.10213e-13	5.23705e-12
DANCR	197.203	1.59755	0.298437	5.35305	8.6482e-08	1.97951e-06
DAXX	700.843	-2.17121	0.297627	-7.29506	2.98534e-13	1.37029e-11
DCHS2	128.416	1.21895	0.357439	3.41023	0.00064907	0.00575951
DDIT3	843.883	-2.60493	0.229826	-11.3344	8.8686e-30	1.09509e-27
DDIT4	3514.63	-3.71888	0.172129	-21.6052	1.60319e-103	1.12441e-100
DDR2	8037.7	-1.0754	0.199165	-5.39954	6.68107e-08	1.56822e-06
DDX58	2402.69	-3.83587	0.323516	-11.8568	1.98356e-32	2.76029e-30
DDX60	245.469	-2.84441	0.498746	-5.70313	1.17626e-08	3.13881e-07
DDX60L	587.691	-2.00021	0.359037	-5.57103	2.53231e-08	6.35216e-07
DEPDC7	1019.4	-1.83411	0.30983	-5.91973	3.22464e-09	9.2086e-08
DEPP1	583.815	1.02129	0.338196	3.01981	0.00252932	0.017834
DEXI	398.974	-1.26357	0.216244	-5.84327	5.1185e-09	1.42683e-07
DGKI	265.748	1.73872	0.397828	4.37054	1.2394e-05	0.000186058
DHRS2	231.546	-2.2939	0.70324	-3.26191	0.00110666	0.00896263
DHX58	1532.87	-2.64444	0.299895	-8.81787	1.16653e-18	8.38276e-17
DIXDC1	1186.29	1.08608	0.205504	5.28496	1.25732e-07	2.78358e-06
DLEU1	371.538	1.17963	0.311752	3.78387	0.000154409	0.00168896
DLG3	750.564	-1.0451	0.216801	-4.82055	1.43166e-06	2.62033e-05
DLGAP1	311.7	1.05048	0.319458	3.28833	0.00100784	0.00829649
DLX5	461.869	2.85216	0.454328	6.27776	3.43496e-10	1.11328e-08
DLX6	110.213	1.98054	0.464705	4.26193	2.0267e-05	0.00028635
DLX6-AS1	152.987	1.51772	0.48075	3.15698	0.00159413	0.0121314
DNAJC3	4244.83	1.04515	0.29787	3.50875	0.000450214	0.0042169
DNM3	138.63	1.70906	0.378267	4.51813	6.23881e-06	0.000100543
DNPEP	1447.87	-1.49952	0.151991	-9.86585	5.85359e-23	5.23658e-21
DOK7	32.5926	-2.81102	0.626352	-4.48792	7.19207e-06	0.000113609
DOP1B	575.073	-1.18357	0.239077	-4.95057	7.39968e-07	1.44483e-05
DPY19L2P2	146.357	1.26425	0.461546	2.73917	0.00615948	0.0364374
DPYS	26.2855	-4.8263	1.1883	-4.0615	4.87587e-05	0.000618279
DRAM1	1491.06	-1.29065	0.169478	-7.61548	2.62719e-14	1.30127e-12
DSCC1	417.548	1.06357	0.317479	3.35005	0.000807967	0.00690395
DTNA	120.53	1.61713	0.357051	4.52912	5.9229e-06	9.62484e-05
DTWD2	406.648	1.13936	0.265272	4.29506	1.74646e-05	0.00025183
DTX3L	13233.9	-2.98782	0.128469	-23.2572	1.20393e-119	1.17276e-116
DUSP5	627.57	-1.26027	0.262095	-4.80845	1.52106e-06	2.75803e-05
DUSP6	5938.81	-1.2748	0.228343	-5.58284	2.36623e-08	5.96971e-07
DYRK1B	528.059	-1.22107	0.250733	-4.87001	1.1159e-06	2.09264e-05
DYRK3	248.204	-1.00046	0.316536	-3.16066	0.0015741	0.0119975
ECM2	30.4222	-2.57952	0.616618	-4.18334	2.87262e-05	0.000392889
EDNRA	32.0037	-1.70932	0.563837	-3.03158	0.00243278	0.0172838
EFNA4	133.525	1.75593	0.361879	4.85226	1.22061e-06	2.26959e-05
EFNA5	553.786	1.13457	0.365031	3.10816	0.00188259	0.0139515
EFR3B	336.799	1.53432	0.259619	5.90987	3.42375e-09	9.72967e-08
EGR1	5468.88	-3.48769	0.284147	-12.2742	1.24553e-34	1.86658e-32
EGR2	185.383	-4.10963	0.419867	-9.78794	1.2685e-22	1.11209e-20
EGR3	3481.81	-2.69314	0.174994	-15.3898	1.91498e-53	5.32973e-51
EHD1	2152.43	-1.07505	0.168106	-6.39506	1.60485e-10	5.44284e-09
EIF1	16013.6	-1.20605	0.145516	-8.2881	1.15068e-16	6.81625e-15
EIF1B	1482.6	-1.27761	0.169174	-7.55204	4.2849e-14	2.08698e-12
EIF1P3	692.808	-1.23149	0.330945	-3.72113	0.000198335	0.00209117
EIF2AK2	6006.65	-1.25072	0.182376	-6.8579	6.98787e-12	2.74106e-10
EIF2S2	2446.2	-1.07862	0.234705	-4.59562	4.31459e-06	7.2256e-05
EIF4EBP1	3696.37	-1.09144	0.154083	-7.08345	1.40604e-12	6.10236e-11
ELL	1061.79	-1.30151	0.158719	-8.2001	2.40189e-16	1.38992e-14
ELL2	643.082	-1.08586	0.243322	-4.46264	8.09578e-06	0.000126291
ELMO2	2546.01	-1.04807	0.185487	-5.65035	1.60126e-08	4.14718e-07
EMC3-AS1	92.6434	1.18599	0.388979	3.04898	0.00229617	0.0164802
EMP1	8155.04	-1.46973	0.292343	-5.02742	4.97123e-07	1.00421e-05
EN1	165.166	1.12758	0.288756	3.90496	9.42393e-05	0.0010871
ENDOD1	9918.31	1.10982	0.153134	7.24738	4.24915e-13	1.91037e-11
EPB41L4B	25.1048	2.50388	0.771385	3.24595	0.0011706	0.00935518
EPHX4	15.9119	2.47239	0.809966	3.05246	0.00226977	0.0163107
EPS8L2	89.453	-1.81479	0.48399	-3.74964	0.000177087	0.00189216
EPSTI1	2022.9	-8.54068	0.415723	-20.5441	8.68179e-94	5.24919e-91
ERAP1	7854.85	-1.82854	0.123329	-14.8266	9.86188e-50	2.40164e-47
ERAP2	673.386	-2.24877	0.224285	-10.0264	1.16666e-23	1.11175e-21
ERBB2	9387.91	-1.00079	0.230089	-4.34959	1.3639e-05	0.000202839
ERCC6L	383.96	1.11763	0.299005	3.73782	0.000185624	0.00197137
ERN1	1143.56	-1.49434	0.235024	-6.35826	2.04052e-10	6.85411e-09
ERO1B	1965.48	-1.65539	0.261283	-6.33562	2.36383e-10	7.8499e-09
ERP27	78.7715	-1.86855	0.43825	-4.26367	2.01098e-05	0.000284359
ERRFI1	5305.05	-2.27198	0.255968	-8.87606	6.92715e-19	5.03986e-17
ESRP1	1191.26	2.13946	0.291987	7.32723	2.34962e-13	1.0899e-11
ETHE1	418.867	-1.07719	0.246704	-4.36633	1.26349e-05	0.000188878
EVA1A	1215.71	1.01555	0.279927	3.62792	0.000285718	0.00287588
EXOC3L1	40.7064	-3.94743	0.743046	-5.3125	1.08133e-07	2.43389e-06
EXOC3L4	12.9437	-6.59975	1.74127	-3.79019	0.000150531	0.00165066
EXPH5	34.3692	2.49068	0.641053	3.88529	0.000102206	0.00117053
FADS3	1164	-2.9011	0.223013	-13.0087	1.0922e-38	1.82387e-36
FAM111B	136.671	1.69013	0.360585	4.68719	2.76983e-06	4.81808e-05
FAM117A	308.926	1.13853	0.398667	2.85583	0.00429244	0.0272103
FAM135B	99.8835	1.00757	0.366791	2.74698	0.00601471	0.0357135
FAM162A	410.684	1.15962	0.226856	5.11173	3.1922e-07	6.63177e-06
FAM167A	343.349	-4.49138	0.439705	-10.2145	1.70693e-24	1.71025e-22
FAM167B	260.453	-2.63004	0.338745	-7.76406	8.22536e-15	4.21706e-13
FAM171A2	320.611	1.67325	0.400736	4.17545	2.97397e-05	0.000404543
FAM172A	845.181	1.48493	0.193192	7.6863	1.5145e-14	7.60894e-13
FAM180A	15.2634	2.92199	1.05909	2.75897	0.00579836	0.0346165
FAM198B	2529.51	2.44516	0.285453	8.56589	1.07246e-17	7.12289e-16
FAM198B-AS1	65.5031	1.87271	0.480023	3.90128	9.56837e-05	0.00110219
FAM19A5	32.4884	-2.66866	0.595866	-4.47861	7.51292e-06	0.000118357
FAM20C	10591.5	-1.56469	0.236126	-6.6265	3.43743e-11	1.23762e-09
FAM216A	165.04	1.54807	0.318081	4.8669	1.13364e-06	2.12138e-05
FAM218A	61.5868	-1.38008	0.430346	-3.20691	0.00134167	0.0104928
FAM241A	174.591	-2.13783	0.317029	-6.7433	1.54824e-11	5.90151e-10
FAM3B	50.0949	-3.15602	0.64647	-4.88192	1.05057e-06	1.99142e-05
FAM43A	2123.6	-1.06623	0.197379	-5.40195	6.59191e-08	1.54936e-06
FAM69A	186.872	2.07819	0.338337	6.14237	8.12974e-10	2.48773e-08
FAM69C	245.385	3.18567	0.508615	6.26341	3.76644e-10	1.20733e-08
FAM81A	171.099	1.81083	0.357947	5.05892	4.2164e-07	8.5766e-06
FAM83G	1097.8	-1.32031	0.156916	-8.4141	3.95923e-17	2.48821e-15
FAM98A	1371.87	1.01207	0.370936	2.72842	0.00636389	0.0374068
FANCB	271.78	1.25462	0.35799	3.50462	0.000457267	0.00426701
FANCM	142.498	1.36662	0.444633	3.07359	0.00211501	0.015375
FAP	869.664	1.95945	0.231646	8.45883	2.70077e-17	1.70343e-15
FAS	450.393	-1.53096	0.391743	-3.90807	9.30353e-05	0.00107463
FBLIM1	2380.17	-1.1519	0.173979	-6.62089	3.57045e-11	1.28287e-09
FBXO6	389.642	-2.73672	0.254484	-10.754	5.67306e-27	6.33576e-25
FDFT1	5883.3	1.06806	0.160515	6.65395	2.85327e-11	1.0358e-09
FGD4	1661.22	1.63412	0.236379	6.91316	4.73988e-12	1.89314e-10
FGF1	904.348	-1.81207	0.256362	-7.06842	1.56703e-12	6.73438e-11
FGF14	43.0632	1.59217	0.563278	2.82662	0.00470426	0.0292706
FGF7	21.8089	3.50012	0.94962	3.68581	0.000227973	0.00236526
FGFRL1	1010.43	-1.3715	0.248789	-5.51271	3.53348e-08	8.65307e-07
FHL2	497.179	-1.01449	0.297709	-3.40764	0.000655277	0.00579991
FHOD3	919.487	1.33511	0.246209	5.42266	5.87197e-08	1.39128e-06
FIGN	431.075	1.29519	0.201488	6.42816	1.29157e-10	4.44046e-09
FIRRE	102.052	1.4958	0.37058	4.03637	5.42847e-05	0.000680849
FKBP14	962.591	1.02455	0.325733	3.14538	0.00165873	0.0125309
FLNB-AS1	61.415	-1.22	0.429485	-2.8406	0.00450286	0.0282675
FLT3LG	41.7728	-2.37492	0.647401	-3.6684	0.000244077	0.00250183
FNTB	1004.86	1.10093	0.205929	5.34616	8.98417e-08	2.04848e-06
FOS	627.185	-1.31799	0.250696	-5.2573	1.46189e-07	3.20811e-06
FOSB	117.21	-2.74834	0.49015	-5.60714	2.05699e-08	5.23473e-07
FOSL1	7644.42	-1.86801	0.377702	-4.94572	7.58631e-07	1.47634e-05
FOXC1	1564.37	-1.41928	0.287826	-4.93103	8.17957e-07	1.58301e-05
FOXO3	123.014	1.04276	0.384165	2.71435	0.00664055	0.0387343
FRG2DP	569.389	1.38409	0.353112	3.91968	8.86665e-05	0.00103218
FSBP	70.4107	-1.32261	0.385848	-3.4278	0.000608501	0.00546591
FSCN1	8939.44	1.02443	0.163429	6.26838	3.64816e-10	1.17586e-08
FUT1	92.3524	-3.44182	0.477675	-7.20537	5.78867e-13	2.56958e-11
FUT10	432.836	1.092	0.188653	5.78841	7.10564e-09	1.95589e-07
FXN	143.208	1.06508	0.282388	3.7717	0.00016214	0.001756
FYB1	539.145	-3.39493	0.427427	-7.9427	1.97822e-15	1.08734e-13
FZD3	972.526	1.47812	0.262736	5.62587	1.84576e-08	4.71084e-07
FZD5	866.624	-1.5352	0.166533	-9.21855	3.01137e-20	2.34673e-18
FZD7	2101.47	1.15077	0.203579	5.65272	1.57926e-08	4.10234e-07
GADD45A	1088.52	-1.52803	0.207341	-7.36966	1.71069e-13	8.06325e-12
GALNT3	304.61	2.47404	0.394404	6.27287	3.54448e-10	1.14666e-08
GALNT5	1125.98	1.02134	0.265987	3.8398	0.000123133	0.0013778
GARNL3	148.531	1.59195	0.430462	3.69824	0.000217096	0.00226311
GARS	9487.13	-2.01797	0.186772	-10.8045	3.27831e-27	3.70851e-25
GAS1	2083.2	1.26457	0.293572	4.30754	1.65083e-05	0.000240014
GATA6	212.057	-1.91374	0.261713	-7.31236	2.625e-13	1.20805e-11
GBP1	14611.4	-7.39596	0.219904	-33.6326	5.59255e-248	2.4515e-244
GBP1P1	493.322	-12.0343	1.46833	-8.19591	2.48707e-16	1.43448e-14
GBP2	11340.8	-5.6659	0.254045	-22.3028	3.47362e-110	3.04533e-107
GBP3	2599.74	-3.95883	0.237948	-16.6374	3.73697e-62	1.28479e-59
GBP4	11423.4	-8.49311	0.307781	-27.5946	1.29029e-167	2.51377e-164
GBP5	1097.71	-10.8206	0.763267	-14.1768	1.27611e-45	2.7287e-43
GBP7	113.382	-8.60799	1.40561	-6.12404	9.12316e-10	2.78201e-08
GCH1	123.591	-1.36489	0.362099	-3.76939	0.000163649	0.00176798
GCNA	95.148	-1.29833	0.332733	-3.90204	9.53869e-05	0.00109961
GCNT1P3	46.9841	-1.5668	0.506898	-3.09096	0.00199511	0.0146186
GDF15	5067.34	-2.18874	0.236615	-9.25024	2.23993e-20	1.75335e-18
GDNF	6379.11	-1.12193	0.195852	-5.72847	1.01342e-08	2.72955e-07
GDPD3	41.4227	2.40771	0.597528	4.02946	5.59063e-05	0.000698191
GDPD5	1617.78	1.75483	0.258135	6.79813	1.05988e-11	4.11148e-10
GEM	887.74	-1.85768	0.34467	-5.38974	7.05602e-08	1.64303e-06
GEMIN4	924.894	1.08613	0.248892	4.36385	1.27793e-05	0.0001907
GHR	906.613	1.53751	0.21831	7.04277	1.88461e-12	7.94345e-11
GIMAP2	281.955	-1.22496	0.25104	-4.87956	1.06321e-06	2.00886e-05
GJA3	1915.59	1.16173	0.217314	5.34583	9.0002e-08	2.04947e-06
GJA5	61.7423	1.20933	0.412082	2.93469	0.00333882	0.0223446
GK	249.146	-1.01634	0.340299	-2.9866	0.00282101	0.0194585
GK5	925.29	1.12897	0.241913	4.66684	3.05875e-06	5.28916e-05
GLCCI1	268.346	1.07847	0.306429	3.51949	0.000432385	0.00408483
GLDC	1007.93	-2.13806	0.213992	-9.99131	1.66377e-23	1.56003e-21
GLDCP1	108.433	-2.07727	0.391069	-5.31177	1.08565e-07	2.44049e-06
GLRX2	2178.66	-2.16256	0.193861	-11.1552	6.7509e-29	8.0524e-27
GNPTAB	4798.79	1.24709	0.199186	6.26093	3.82678e-10	1.22443e-08
GOLM1	11880.3	-1.65079	0.143741	-11.4845	1.57895e-30	2.03569e-28
GOT1	1056.49	-2.36701	0.204187	-11.5924	4.50558e-31	5.89558e-29
GPAT3	2020.13	-1.60184	0.28682	-5.58483	2.33923e-08	5.9101e-07
GPATCH11	494.335	1.03402	0.291854	3.54292	0.000395718	0.00379776
GPLD1	18.8688	2.26749	0.777963	2.91465	0.00356085	0.0235265
GPR85	178.417	1.40834	0.388668	3.62351	0.000290631	0.00291362
GPRIN3	55.7174	2.38142	0.616254	3.86435	0.000111387	0.00126167
GPT2	1158.72	-3.43545	0.217767	-15.7758	4.56319e-56	1.4037e-53
GREB1	199.105	2.47235	0.365077	6.77214	1.26887e-11	4.86836e-10
GREB1L	422.995	2.13173	0.280439	7.60138	2.92989e-14	1.44712e-12
GRIN2B	76.7449	1.34185	0.40159	3.34136	0.000833705	0.00708245
GRIPAP1	1899.97	-1.03053	0.140666	-7.32609	2.36964e-13	1.09629e-11
GRK4	104.537	1.41566	0.386039	3.66714	0.000245283	0.00251068
GRPEL2	1008.57	-1.61473	0.193289	-8.35397	6.60067e-17	4.07522e-15
GSAP	383.787	-1.10024	0.2328	-4.72611	2.28865e-06	4.03309e-05
GSDMD	3986.55	-1.70298	0.138176	-12.3247	6.66808e-35	1.01668e-32
GSDME	996.439	-1.28376	0.164858	-7.78706	6.8585e-15	3.5579e-13
GSTA4	271.131	1.02157	0.309542	3.30028	0.000965896	0.00800001
GSTK1	4879.9	-1.3845	0.150869	-9.17681	4.44057e-20	3.38526e-18
GVINP1	85.0321	-2.35155	0.425455	-5.52714	3.25499e-08	7.99342e-07
GVQW3	90.2335	1.45771	0.35794	4.07249	4.65134e-05	0.000594869
GXYLT2	905.334	1.28403	0.294677	4.35743	1.31597e-05	0.000196042
H1F0	27846.7	-2.22889	0.16207	-13.7526	4.91019e-43	9.56614e-41
H3F3B	25605.8	-1.02972	0.210212	-4.89848	9.65809e-07	1.84673e-05
HAGLR	720.035	1.32446	0.27955	4.73783	2.16017e-06	3.82977e-05
HAPLN3	11641.1	-3.35265	0.285428	-11.746	7.40102e-32	9.96224e-30
HAX1	2081.97	-1.20981	0.18094	-6.68624	2.2898e-11	8.4002e-10
HCN2	368.652	-1.14692	0.207199	-5.53538	3.10561e-08	7.66954e-07
HCP5	92.5104	-7.54464	1.09789	-6.87192	6.33451e-12	2.49034e-10
HDAC11	701.62	-1.15577	0.276957	-4.17311	3.00469e-05	0.000408336
HEG1	9715.87	1.04954	0.362958	2.89162	0.00383257	0.0249351
HELLS	462.889	1.09613	0.272308	4.02532	5.68984e-05	0.000709067
HELZ2	13183.2	-3.17444	0.173634	-18.2823	1.14402e-74	5.0148e-72
HERC6	1163.6	-1.96884	0.264349	-7.44787	9.48594e-14	4.54444e-12
HERPUD1	2282.13	-1.96973	0.213894	-9.20889	3.29504e-20	2.54516e-18
HEXDC	510.584	-1.42045	0.240397	-5.90877	3.4468e-09	9.77931e-08
HEY2	404.063	1.01542	0.315205	3.22146	0.0012754	0.010045
HHEX	269.462	-1.18006	0.2481	-4.75639	1.9709e-06	3.51197e-05
HHIP	13.7461	-2.73417	0.920111	-2.97156	0.00296289	0.0202624
HILPDA	173.664	1.36208	0.262032	5.19814	2.01296e-07	4.3201e-06
HILS1	206.753	1.35888	0.238881	5.68854	1.28127e-08	3.39875e-07
HIST1H2AC	239.145	-2.22875	0.358258	-6.22106	4.93796e-10	1.55165e-08
HIST2H2BE	156.416	-1.14804	0.412602	-2.78244	0.00539521	0.0327082
HIST2H4B	25.6713	-2.36051	0.799979	-2.95072	0.00317034	0.0213967
HLA-A	15924.3	-2.44643	0.281224	-8.69923	3.34153e-18	2.31582e-16
HLA-B	14313.5	-4.28457	0.287025	-14.9275	2.18237e-50	5.46654e-48
HLA-C	12404.8	-2.22122	0.25338	-8.76638	1.84509e-18	1.30451e-16
HLA-DMA	245.476	-4.51458	0.343425	-13.1458	1.79945e-39	3.06326e-37
HLA-DPA2	96.8463	-3.50586	0.469874	-7.46128	8.56875e-14	4.11629e-12
HLA-DPB1	104.483	-4.84644	0.505073	-9.59552	8.34958e-22	7.00486e-20
HLA-DRA	1649.67	-9.72207	0.535055	-18.1702	8.88128e-74	3.70772e-71
HLA-DRB1	278.34	-7.62616	0.606561	-12.5728	2.98016e-36	4.70758e-34
HLA-E	36457.4	-3.12506	0.299787	-10.4242	1.92184e-25	2.04227e-23
HLA-F	1312.48	-3.81486	0.19706	-19.3589	1.71624e-83	8.85077e-81
HLA-F-AS1	540.944	1.36761	0.305939	4.47021	7.81424e-06	0.000122444
HLA-G	11.7653	-2.81273	1.07126	-2.62561	0.00864933	0.0477962
HLA-K	10.9309	-3.58364	1.22853	-2.91701	0.0035341	0.0234102
HLA-L	234.886	-2.71917	0.282274	-9.63309	5.79582e-22	4.9332e-20
HMGA1P2	1108.77	-1.02885	0.291483	-3.5297	0.000416024	0.00395799
HMGB1P3	11.2723	-5.09974	1.63876	-3.11195	0.00185858	0.0138086
HMGCR	3487.7	1.53621	0.222849	6.89353	5.44229e-12	2.16384e-10
HMGCS1	925.53	1.36532	0.319101	4.27866	1.88019e-05	0.000267809
HNF4G	327.857	-2.54946	0.250241	-10.188	2.24347e-24	2.23506e-22
HOXA-AS3	153.255	1.18558	0.314525	3.76942	0.000163626	0.00176798
HOXA2	111.632	1.13508	0.402993	2.81662	0.00485323	0.0299741
HOXC-AS2	95.5859	-1.37761	0.371116	-3.71208	0.000205565	0.00215961
HPGD	433.901	2.37627	0.531149	4.47383	7.68321e-06	0.000120606
HRH1	412.191	-1.53806	0.357533	-4.30187	1.69365e-05	0.00024502
HS3ST1	35.9041	3.43745	0.813779	4.22406	2.39943e-05	0.000333902
HS6ST1	326.793	1.03708	0.260812	3.97636	6.99794e-05	0.000840424
HSD3B7	89.491	-1.34893	0.434675	-3.1033	0.00191373	0.0141286
HSPA12A	805.856	1.14346	0.250591	4.56306	5.04122e-06	8.31425e-05
HSPA12B	20.2763	1.92591	0.702346	2.7421	0.00610469	0.0361498
HSPA1A	39.6626	1.91932	0.539571	3.55712	0.000374946	0.0036302
HSPA1B	59.3391	1.67425	0.477109	3.50916	0.000449517	0.00421488
HSPA2	771.956	1.94966	0.410593	4.74841	2.05023e-06	3.64592e-05
HSPA4L	88.7077	1.39342	0.400143	3.48232	0.000497092	0.00457774
HSPA8	21129.2	1.66089	0.141981	11.698	1.30555e-31	1.7342e-29
HSPA8P1	160.864	1.3845	0.347994	3.97853	6.93435e-05	0.000835233
HSPE1	789.368	1.47514	0.202678	7.27822	3.38245e-13	1.53647e-11
HSPE1P2	114.497	1.63679	0.336076	4.8703	1.11426e-06	2.09181e-05
HSPE1P3	76.3444	1.62767	0.396695	4.10307	4.07709e-05	0.000531129
HTR7	213.285	-1.55167	0.435771	-3.56075	0.000369793	0.00359023
HUNK	120.176	1.03065	0.337558	3.05325	0.0022638	0.0162811
ICAM1	6265.45	-4.64002	0.2836	-16.3611	3.62353e-60	1.19877e-57
ICOSLG	38.7291	-2.15858	0.611949	-3.52739	0.000419679	0.00398196
IDNK	59.7086	-1.42966	0.44886	-3.18509	0.00144709	0.0111776
IDO1	19851.9	-10.8548	0.325367	-33.3618	4.91993e-244	1.72532e-240
IER2	1569.45	-2.04618	0.207567	-9.85794	6.33354e-23	5.63717e-21
IER3	7230.49	-1.42214	0.238592	-5.96054	2.51404e-09	7.25019e-08
IFI27	594.266	-7.24887	0.48343	-14.9946	7.95813e-51	2.05203e-48
IFI30	171.375	-4.35159	0.503332	-8.64558	5.35344e-18	3.59645e-16
IFI35	5593.87	-3.28592	0.199628	-16.4602	7.08584e-61	2.38929e-58
IFI44	1424.63	-2.12928	0.294213	-7.23719	4.58071e-13	2.04372e-11
IFI44L	2053.33	-7.84021	0.454975	-17.2322	1.52339e-66	5.56483e-64
IFI6	3977.79	-4.87832	0.260282	-18.7425	2.2299e-78	1.05673e-75
IFIH1	1795.84	-3.22974	0.184865	-17.4708	2.3902e-68	9.11083e-66
IFIT1	931.99	-2.302	0.428485	-5.37243	7.76834e-08	1.7946e-06
IFIT2	4189.41	-2.81287	0.367222	-7.65987	1.86121e-14	9.27115e-13
IFIT3	5986.43	-3.37762	0.340257	-9.92667	3.18719e-23	2.95684e-21
IFIT5	1641.17	-2.09234	0.201265	-10.3959	2.58703e-25	2.71622e-23
IFITM1	1744.82	-6.35803	0.452599	-14.0478	7.94253e-45	1.61935e-42
IFITM2	3311.52	-1.13674	0.260199	-4.36876	1.24956e-05	0.000187423
IFITM3	13605	-3.04084	0.215868	-14.0865	4.5952e-45	9.59194e-43
IFNAR2	268.714	-1.15125	0.227396	-5.06276	4.13236e-07	8.42521e-06
IFRD1	1528.74	-1.67612	0.204654	-8.19001	2.61197e-16	1.50158e-14
IGFBP2	18432.6	-1.66731	0.253946	-6.56559	5.18282e-11	1.84706e-09
IGIP	146.823	1.18121	0.373047	3.16638	0.00154348	0.0117821
IGSF10	56.1906	-2.08079	0.524737	-3.9654	7.32727e-05	0.000874584
IGSF11	487.277	1.22275	0.44152	2.76941	0.0056158	0.0338028
IGSF9B	132.734	-1.08471	0.321806	-3.3707	0.000749773	0.00649211
IKZF2	442.887	-1.61236	0.347568	-4.63897	3.50153e-06	5.984e-05
IL10RB	85.09	-1.16281	0.417922	-2.78235	0.00539664	0.0327082
IL10RB-DT	128.864	-1.14295	0.397749	-2.87353	0.00405907	0.0260512
IL11	176.06	-5.46853	0.529768	-10.3225	5.57531e-25	5.75044e-23
IL12A	91.3697	-1.37951	0.430654	-3.20329	0.00135867	0.0106021
IL12RB1	77.7744	-5.0256	0.636324	-7.89786	2.8374e-15	1.54028e-13
IL15	186.511	-3.80533	0.36953	-10.2978	7.21179e-25	7.39482e-23
IL15RA	153.651	-5.34862	0.420277	-12.7264	4.21672e-37	6.84593e-35
IL18BP	4828.39	-4.83253	0.236252	-20.455	5.42114e-93	3.16848e-90
IL21R	28.2164	-2.50882	0.800483	-3.13414	0.00172361	0.0129485
IL23A	20.2579	-2.68481	1.02405	-2.62176	0.00874762	0.048233
IL32	225.225	-6.58269	0.895203	-7.35329	1.93392e-13	9.09093e-12
IL4I1	64.4281	-3.88667	0.653911	-5.94373	2.78611e-09	7.99537e-08
IL6R	3314.01	1.64518	0.210524	7.81469	5.51006e-15	2.89262e-13
ILDR2	79.8171	2.03438	0.663065	3.06814	0.00215392	0.0155868
IMPA2	158.805	1.01019	0.309788	3.26091	0.00111057	0.0089819
INAFM1	220.025	-1.29189	0.287813	-4.48866	7.16734e-06	0.000113422
INHBE	36.4418	-5.08845	0.755643	-6.73393	1.65143e-11	6.25405e-10
INPP5J	74.0344	-3.91914	0.668452	-5.86301	4.54558e-09	1.27728e-07
IQGAP2	67.6542	1.58577	0.452271	3.50624	0.000454494	0.00424792
IRAK2	131.98	-2.51905	0.392737	-6.4141	1.41662e-10	4.83248e-09
IRF1	9238.76	-6.84058	0.189259	-36.144	4.6156e-286	8.09298e-282
IRF2	927.725	-1.08381	0.207767	-5.21646	1.82379e-07	3.94794e-06
IRF7	1763.07	-4.01592	0.230653	-17.4111	6.80224e-68	2.53767e-65
IRF8	12.8812	-7.77906	1.74168	-4.4664	7.95451e-06	0.00012442
IRF9	260.751	-2.45823	0.275262	-8.9305	4.24106e-19	3.12448e-17
ISG15	1662.1	-4.0877	0.289254	-14.1319	2.41595e-45	5.10377e-43
ISG20	1248.56	-3.13955	0.341362	-9.19714	3.67604e-20	2.81466e-18
ISL2	287.33	-2.04472	0.259824	-7.86963	3.55687e-15	1.90722e-13
ITGA2	9052.78	-1.37977	0.307413	-4.48834	7.17802e-06	0.000113489
ITGA3	19362.5	-1.07905	0.212414	-5.07994	3.77547e-07	7.77898e-06
ITK	865.085	-11.5672	1.38041	-8.3795	5.31534e-17	3.3167e-15
ITPKC	696.385	-1.52613	0.218187	-6.99461	2.65999e-12	1.09484e-10
ITPRIP	1853.15	-1.71692	0.248211	-6.91716	4.60789e-12	1.84885e-10
JADE2	2444.66	-1.71975	0.245154	-7.01496	2.30012e-12	9.60247e-11
JAG1	995.858	-1.23296	0.22399	-5.50452	3.70184e-08	9.02755e-07
JAK2	929.875	-1.70309	0.370624	-4.5952	4.32337e-06	7.23339e-05
JAK3	35.9594	-2.12431	0.588666	-3.60869	0.000307745	0.0030607
JDP2	740.5	-2.34022	0.203686	-11.4894	1.49219e-30	1.93807e-28
JRK	1735.48	1.02938	0.172333	5.9732	2.32641e-09	6.77597e-08
JUNB	2644.52	-2.45224	0.244537	-10.0281	1.14701e-23	1.099e-21
KALRN	2967.93	-2.84639	0.179791	-15.8317	1.88097e-56	5.88946e-54
KBTBD8	75.9376	1.34382	0.385148	3.48909	0.000484676	0.00447987
KCNA2	203.233	2.19421	0.261466	8.39197	4.7808e-17	2.9938e-15
KCNAB1	118.812	1.01541	0.343023	2.96018	0.00307456	0.0208627
KCNAB3	107.061	1.18505	0.327343	3.62022	0.000294352	0.00294504
KCNG1	877.184	-1.48034	0.296148	-4.99863	5.77386e-07	1.15175e-05
KCNG3	19.9703	2.70196	0.774721	3.48766	0.000487271	0.00449911
KCNJ10	240.87	2.00433	0.430456	4.6563	3.21949e-06	5.53979e-05
KCNK2	71.4465	2.21392	0.447329	4.94919	7.45212e-07	1.45345e-05
KCNMB4	326.095	-2.01082	0.273657	-7.34795	2.01268e-13	9.41075e-12
KCNN4	1949.03	-1.3666	0.241118	-5.66776	1.44674e-08	3.78049e-07
KCNT2	23.1893	-2.73054	0.764837	-3.57009	0.000356856	0.003481
KCTD9	1720.02	-1.00707	0.242017	-4.16116	3.16631e-05	0.000426407
KDM4A	1621.67	-1.25209	0.146635	-8.53877	1.35661e-17	8.94241e-16
KDM6B	3353.73	-2.53233	0.236411	-10.7116	8.98385e-27	9.90709e-25
KDM7A	2177.13	-2.6699	0.367656	-7.26194	3.81569e-13	1.7199e-11
KDM7A-DT	150.291	-2.53343	0.508089	-4.98619	6.15829e-07	1.21873e-05
KDR	690.557	1.52788	0.299744	5.09728	3.44568e-07	7.133e-06
KIAA0040	4089.36	-1.66912	0.31153	-5.35782	8.42298e-08	1.9331e-06
KIAA1217	1574.03	1.0533	0.275117	3.82856	0.000128894	0.00143494
KIAA1755	407.032	-2.35411	0.435161	-5.40974	6.31174e-08	1.4875e-06
KIF1A	47.4982	-1.55001	0.558389	-2.77586	0.00550553	0.0332532
KIF21A	128.153	1.3997	0.39143	3.57588	0.000349056	0.00341538
KIF21B	137.614	-1.06798	0.339825	-3.14274	0.00167374	0.0126388
KITLG	530.114	2.45619	0.297832	8.2469	1.62558e-16	9.53276e-15
KLF10	2611.14	-1.24663	0.145636	-8.55989	1.12971e-17	7.47487e-16
KLF11	233.551	-1.06758	0.261661	-4.07999	4.50373e-05	0.000578523
KLF13	1120.87	-1.81333	0.286426	-6.33089	2.43746e-10	8.0791e-09
KLF4	779.285	-4.11109	0.463919	-8.86164	7.88452e-19	5.68918e-17
KLF5	1452.98	-1.74113	0.224113	-7.76897	7.91246e-15	4.06853e-13
KLF7	3708.5	-3.23465	0.270011	-11.9797	4.54137e-33	6.37027e-31
KLF7-IT1	15.8246	-4.97274	1.23931	-4.0125	6.00778e-05	0.000743322
KLHL13	156.691	2.04194	0.344072	5.93465	2.94469e-09	8.43664e-08
KLHL21	5545.33	-1.00646	0.144377	-6.97106	3.14565e-12	1.2827e-10
KLHL23	415.43	1.08944	0.276285	3.94317	8.04132e-05	0.000948195
KMT5A	604.168	-1.07261	0.268244	-3.99863	6.37098e-05	0.000779545
KPNA4	4151.8	-1.02992	0.196795	-5.23348	1.66352e-07	3.60992e-06
KPNA5	286.32	-1.34119	0.363431	-3.69037	0.000223932	0.00232746
KSR1	643.812	-1.4265	0.249237	-5.72344	1.04388e-08	2.80297e-07
LAP3	9423.26	-3.85484	0.181667	-21.2192	6.35011e-100	4.12381e-97
LARP6	994.862	-2.02286	0.22822	-8.86364	7.74449e-19	5.61124e-17
LAT2	87.1643	-1.20469	0.37703	-3.19522	0.00139725	0.01085
LCN2	32.8336	-2.87256	0.831101	-3.45633	0.000547587	0.00497481
LCP2	65.8958	-1.87591	0.405967	-4.62084	3.82186e-06	6.48717e-05
LDLRAD4	331.474	1.10571	0.257813	4.28881	1.7963e-05	0.000257744
LENG1	260.433	-1.12531	0.253739	-4.4349	9.21136e-06	0.000141802
LGALS17A	40.5484	-8.99974	1.55591	-5.78424	7.28426e-09	2.00192e-07
LGALS3BP	43472.6	-1.49615	0.251684	-5.94455	2.77219e-09	7.96847e-08
LGALS9	33.613	-5.08416	0.985223	-5.16042	2.46397e-07	5.20522e-06
LGI4	186.925	-1.16512	0.317148	-3.67375	0.000239019	0.00246093
LGMN	4796.7	-2.87945	0.284219	-10.1311	4.02122e-24	3.939e-22
LGMNP1	440.378	-2.75689	0.314515	-8.76553	1.85897e-18	1.30904e-16
LGR4	1939.38	1.69401	0.220554	7.68067	1.58262e-14	7.92847e-13
LHFPL3	44.4301	3.06354	0.794018	3.85828	0.000114187	0.00129171
LIF	47196.4	-3.77392	0.308943	-12.2156	2.56551e-34	3.74863e-32
LIMK2	5153.86	-1.4471	0.219256	-6.60004	4.11044e-11	1.47087e-09
LINC-PINT	139.223	-1.07375	0.338546	-3.17164	0.00151583	0.0116114
LINC00189	213.527	-1.29814	0.266577	-4.86968	1.11778e-06	2.09393e-05
LINC00461	197.828	1.21683	0.287556	4.23163	2.32e-05	0.000324134
LINC00520	28.8655	2.1787	0.771091	2.82547	0.00472106	0.0293543
LINC00598	72.6212	1.05914	0.378432	2.79875	0.00513006	0.0313963
LINC00662	390.753	-1.31384	0.207797	-6.32272	2.57006e-10	8.48651e-09
LINC00943	36.0701	-3.33845	0.80692	-4.13728	3.51445e-05	0.000468255
LINC01006	120.307	-1.28726	0.309544	-4.15857	3.20242e-05	0.000430938
LINC01232	181.115	-1.02986	0.300413	-3.42816	0.000607697	0.00546148
LINC01238	58.7629	1.67202	0.412406	4.0543	5.0284e-05	0.000635674
LINC01252	69.7465	-1.27176	0.475079	-2.67695	0.00742963	0.0422676
LINC01531	145.216	2.46347	0.436624	5.6421	1.67993e-08	4.32539e-07
LINC01579	645.233	2.06875	0.251	8.24203	1.69308e-16	9.89549e-15
LINC01583	46.8422	-3.49182	0.657942	-5.30718	1.11336e-07	2.49318e-06
LINC01597	35.8742	1.62148	0.60804	2.66673	0.0076594	0.0432807
LINC02577	65.7724	-1.70526	0.413614	-4.12282	3.74257e-05	0.000495262
LMCD1	173.308	1.83186	0.361377	5.06911	3.99684e-07	8.19657e-06
LMO4	1002.23	-1.0944	0.174479	-6.27242	3.5547e-10	1.14785e-08
LONP1	4491.04	-1.00827	0.14235	-7.08308	1.40987e-12	6.10387e-11
LONRF1	3757.1	-1.11345	0.322443	-3.45318	0.000554016	0.00503061
LONRF2	3754.8	1.04889	0.234926	4.46477	8.01566e-06	0.000125153
LOXL2	25205.2	-1.18568	0.196313	-6.03976	1.54346e-09	4.58697e-08
LPAR1	2702.2	1.17378	0.274807	4.27129	1.94348e-05	0.000275927
LPAR4	107.122	3.2759	0.605849	5.40712	6.40459e-08	1.50736e-06
LPL	256.775	1.23275	0.310824	3.96608	7.30656e-05	0.000872706
LRCH2	1185.44	-2.45339	0.256495	-9.56503	1.12166e-21	9.36529e-20
LRFN1	118.889	2.06113	0.449318	4.58724	4.49145e-06	7.48604e-05
LRIG3	828.337	-1.14573	0.380129	-3.01406	0.00257779	0.0181085
LRP2	2086.06	-5.44354	0.741655	-7.33972	2.14048e-13	9.95524e-12
LRRC1	34.1679	1.58343	0.588681	2.6898	0.00714946	0.0409668
LRRC17	95.1067	2.20234	0.402641	5.46972	4.50748e-08	1.08863e-06
LRRC20	410.359	1.36375	0.215051	6.34149	2.27549e-10	7.61421e-09
LRRC45	731.887	1.01825	0.247477	4.11452	3.8799e-05	0.000510329
LRRC8C	559.965	1.52808	0.216341	7.06329	1.62606e-12	6.93708e-11
LRRK1	144.34	-1.10688	0.331464	-3.33935	0.000839751	0.0071097
LRRN3	111.564	2.19817	0.399338	5.50452	3.70165e-08	9.02755e-07
LRRN4CL	129.785	3.04713	0.483394	6.30361	2.90799e-10	9.51282e-09
LRRTM2	624.701	-3.5232	0.354403	-9.94124	2.75388e-23	2.56843e-21
LRRTM4	551.502	3.13091	0.451147	6.93988	3.9244e-12	1.58549e-10
LSAMP	2103.81	1.27139	0.259734	4.89495	9.83286e-07	1.87605e-05
LUM	276.893	1.18458	0.293631	4.03426	5.47754e-05	0.000686488
LURAP1L	172.957	-3.53302	0.51345	-6.88095	5.94555e-12	2.35326e-10
LYPD5	28.6907	-1.71469	0.626546	-2.73674	0.00620518	0.0366455
LYPD6	1190.38	1.13198	0.239921	4.71813	2.3802e-06	4.18181e-05
MAB21L1	162.293	1.61255	0.307656	5.24141	1.59355e-07	3.47804e-06
MAF	4613.22	-1.1787	0.207334	-5.68503	1.30786e-08	3.45883e-07
MAFF	4033.24	-2.35641	0.165376	-14.2488	4.56133e-46	1.01238e-43
MAGED4B	112.827	1.19801	0.358785	3.33908	0.000840568	0.00711319
MAGEH1	209.03	1.17175	0.26243	4.46498	8.00747e-06	0.000125136
MAMDC2	117.259	1.57094	0.384276	4.08806	4.35004e-05	0.000562075
MAOB	39.4529	-3.22617	0.69552	-4.6385	3.50952e-06	5.99182e-05
MAP1B	15750.7	-1.87519	0.345744	-5.42365	5.83958e-08	1.38554e-06
MAP1LC3B	3780.96	-1.40774	0.193454	-7.27686	3.41675e-13	1.54426e-11
MAP1LC3B2	501.428	-1.04644	0.201927	-5.18226	2.19218e-07	4.66477e-06
MAP2	1333.54	1.12977	0.252472	4.47485	7.64643e-06	0.000120137
MAP2K6	542.645	2.64327	0.318335	8.30343	1.0115e-16	6.05312e-15
MARK3	3505.53	-1.16786	0.126694	-9.21793	3.02889e-20	2.34994e-18
MARS	2611.7	-1.77434	0.197124	-9.00111	2.2344e-19	1.65308e-17
MAT1A	22.8058	-3.02102	0.787025	-3.83854	0.00012377	0.00138316
MATN4	18.2435	-2.91168	0.890353	-3.27026	0.0010745	0.00875075
MCC	4374.1	1.03182	0.192239	5.36737	7.9892e-08	1.84319e-06
MCEE	72.9934	1.5072	0.390575	3.85894	0.000113882	0.00128909
MCIDAS	58.3921	1.28127	0.420692	3.04561	0.00232207	0.0166454
MCL1	26782.5	-2.17298	0.243834	-8.91171	5.02511e-19	3.68662e-17
MCM10	581.418	1.35392	0.475253	2.84884	0.00438795	0.0276558
MCOLN2	101.667	1.2258	0.375977	3.2603	0.00111293	0.00899047
MDGA1	348.674	-1.39161	0.25617	-5.43238	5.56077e-08	1.332e-06
MECOM	60.0102	1.34814	0.449383	2.99998	0.00269995	0.0188407
MED10	578.562	-1.06491	0.212998	-4.99961	5.74465e-07	1.14854e-05
MEF2C	4412.01	1.10855	0.312087	3.55207	0.00038222	0.00368436
MEIS1	338.416	1.151	0.265263	4.33909	1.43073e-05	0.000211342
MEOX2	1072.78	1.47965	0.247371	5.98148	2.21114e-09	6.46168e-08
METTL7A	35.1465	2.06802	0.701601	2.94758	0.00320273	0.0215987
MEX3A	1031.23	1.41674	0.226861	6.24497	4.23884e-10	1.34894e-08
MEX3B	513.146	1.02385	0.275871	3.71133	0.000206169	0.00216465
MGAM	147.329	1.97118	0.575983	3.42229	0.000620963	0.0055636
MGAM2	248.32	1.22741	0.430791	2.84921	0.00438277	0.027643
MGP	12249.6	1.20797	0.233412	5.17525	2.27602e-07	4.82561e-06
MIA2	469.135	-1.00392	0.258989	-3.8763	0.000106055	0.00120751
MID1IP1	2270.04	-1.12383	0.196353	-5.72352	1.0434e-08	2.80297e-07
MIDN	4487.49	-1.02011	0.196395	-5.19419	2.05612e-07	4.39659e-06
MIR100HG	1750.63	-1.61488	0.313846	-5.14547	2.66858e-07	5.60369e-06
MIR155HG	165.756	-1.65727	0.560954	-2.95438	0.00313298	0.0211609
MIR193BHG	39.5779	1.60045	0.553682	2.89056	0.00384555	0.0250088
MIR222HG	433.733	-1.03052	0.225106	-4.57793	4.69604e-06	7.81218e-05
MIR22HG	321.331	-1.5361	0.335646	-4.57655	4.72701e-06	7.85624e-05
MIR503HG	520.564	-1.78661	0.304715	-5.86322	4.5398e-09	1.27728e-07
MIR600HG	49.7957	2.16191	0.525456	4.11436	3.88262e-05	0.000510329
MIR6891	679.944	-4.56687	1.04203	-4.38265	1.17244e-05	0.000176889
MITF	10202.2	1.63377	0.244258	6.68871	2.25148e-11	8.29358e-10
MKNK2	2354.43	-1.36038	0.333408	-4.08024	4.49891e-05	0.000578523
MLKL	1218.77	-2.1008	0.222472	-9.44296	3.62402e-21	2.96932e-19
MMAA	421.943	-1.11994	0.272427	-4.11098	3.93984e-05	0.000515915
MMACHC	479.218	1.3345	0.276153	4.83249	1.34837e-06	2.48344e-05
MMD	687.11	1.0475	0.185332	5.65203	1.58563e-08	4.11279e-07
MMP25	195.781	-2.20356	0.280751	-7.84881	4.19987e-15	2.22479e-13
MMP25-AS1	1204.66	-3.54336	0.36049	-9.82929	8.42079e-23	7.41961e-21
MMP3	37.7317	2.11342	0.648666	3.25811	0.00112157	0.00903748
MOB3A	2080.52	-1.00059	0.181246	-5.52062	3.378e-08	8.28391e-07
MOB3B	732.512	1.81993	0.251268	7.24296	4.39e-13	1.96865e-11
MOB3C	581.547	-1.475	0.208121	-7.08724	1.36818e-12	5.96756e-11
MOCOS	567.372	-1.11658	0.257605	-4.33447	1.46112e-05	0.000215469
MOV10	2384.24	-1.73654	0.139176	-12.4773	9.93525e-36	1.52811e-33
MOXD1	192.093	1.71152	0.417227	4.10213	4.09367e-05	0.00053248
MPP4	21.539	2.35874	0.759875	3.10412	0.00190845	0.0141047
MPPED2	265.643	1.69909	0.377919	4.4959	6.92765e-06	0.000110126
MPZ	14018.2	-1.04246	0.323774	-3.21972	0.00128314	0.0100891
MR1	1802.16	-1.24683	0.282642	-4.41134	1.02732e-05	0.000156772
MRPS25	1862.37	1.0459	0.188236	5.55631	2.75539e-08	6.86263e-07
MSMO1	506.379	1.305	0.400612	3.25753	0.00112388	0.00905192
MTHFD2	3387.96	-3.26588	0.339204	-9.62809	6.08513e-22	5.15443e-20
MTHFD2P7	129.499	-3.14086	0.468768	-6.70025	2.08062e-11	7.69653e-10
MTHFR	998.773	-1.04053	0.202694	-5.13349	2.84423e-07	5.95117e-06
MTMR9LP	73.0356	-2.03477	0.601575	-3.3824	0.000718559	0.00627451
MTO1	75.4582	-1.57561	0.382478	-4.11948	3.79733e-05	0.000500619
MTSS1	1530.26	1.02593	0.3433	2.98844	0.00280404	0.0193643
MTURN	520.254	1.96122	0.287138	6.83025	8.4767e-12	3.3029e-10
MUC1	196.599	-1.90016	0.337292	-5.63356	1.76527e-08	4.52517e-07
MUC13	29.1351	-4.0066	1.20257	-3.3317	0.000863179	0.00726247
MUC5B	245.843	-1.44157	0.397157	-3.62972	0.000283731	0.00285752
MUC7	195.09	2.38862	0.341714	6.9901	2.74688e-12	1.12532e-10
MUM1L1	32.4339	1.69018	0.580688	2.91065	0.00360675	0.0237329
MX2	104.368	-2.5648	0.514734	-4.98276	6.26826e-07	1.23492e-05
MYH10	18502.8	1.13465	0.247724	4.58029	4.64327e-06	7.73173e-05
MYO5B	33.1707	-3.04567	0.599737	-5.07833	3.80762e-07	7.83601e-06
MYOD1	793.512	-1.17101	0.35607	-3.28872	0.00100645	0.0082889
MYOZ2	24.0529	2.29154	0.832896	2.75129	0.00593616	0.0353069
MYPOP	333.331	1.01246	0.288755	3.50629	0.000454396	0.00424792
N4BP2L1	760.992	-1.56148	0.29366	-5.31731	1.05314e-07	2.37655e-06
N4BP3	30.6376	-1.66123	0.590931	-2.81121	0.00493556	0.0304397
NALCN	85.6991	2.13019	0.569221	3.7423	0.000182345	0.00194472
NAMPT	3887.56	-2.08768	0.34996	-5.96549	2.43903e-09	7.06875e-08
NAMPTP1	1958.46	-2.15798	0.404796	-5.33103	9.76567e-08	2.21515e-06
NBN	4442.81	-1.00446	0.313244	-3.20665	0.00134291	0.0104931
NBR2	154.873	-1.27366	0.316196	-4.02809	5.62327e-05	0.000701769
NCKAP5	413.09	1.28938	0.333239	3.86924	0.000109175	0.00123821
NCKAP5L	2139.67	-1.04914	0.183833	-5.707	1.14985e-08	3.07341e-07
NCOA3	3918.69	-1.0123	0.162634	-6.22442	4.8335e-10	1.52704e-08
NCOA7	257.255	-1.60134	0.281958	-5.67934	1.35218e-08	3.55993e-07
NDRG4	1020.21	1.07743	0.221	4.87526	1.08667e-06	2.04658e-05
NDUFA4L2	45.1093	-2.77703	0.567672	-4.89196	9.98361e-07	1.90275e-05
NEBL	78.8704	-2.57236	0.463162	-5.55391	2.79346e-08	6.94759e-07
NECTIN1	542.71	1.15929	0.240027	4.82985	1.36638e-06	2.51396e-05
NEXN	24.2121	-3.35248	0.836751	-4.00654	6.16144e-05	0.000757607
NFIA	156.352	1.7758	0.407104	4.36203	1.28861e-05	0.000192131
NFIL3	481.876	-1.9325	0.288064	-6.70857	1.96542e-11	7.33228e-10
NFKB2	1018.52	-1.54428	0.220538	-7.00232	2.51751e-12	1.04134e-10
NFKBIZ	1992.15	-1.69806	0.17198	-9.87362	5.4171e-23	4.89605e-21
NGFR	28659.8	-1.85511	0.384258	-4.82777	1.38068e-06	2.53761e-05
NINJ1	1248.94	-1.37128	0.31878	-4.30165	1.69527e-05	0.000245053
NIPSNAP3A	323.328	-1.27326	0.247339	-5.14782	2.63537e-07	5.5406e-06
NKD1	487.978	1.08444	0.317532	3.41521	0.00063733	0.00568122
NKX1-2	17.389	2.33005	0.876103	2.65956	0.00782429	0.0440704
NKX3-1	70.3043	-1.31087	0.47409	-2.76503	0.00569175	0.0341333
NLRC5	4417.9	-4.54096	0.194786	-23.3126	3.30107e-120	3.40476e-117
NLRP3	88.2704	-4.96723	0.608483	-8.1633	3.26001e-16	1.84987e-14
NMI	969.75	-2.97455	0.26823	-11.0895	1.41027e-28	1.64851e-26
NMT2	203.438	1.16168	0.271599	4.27719	1.89268e-05	0.000269368
NNMT	525.495	-7.59246	0.481896	-15.7554	6.30662e-56	1.90656e-53
NOTCH1	6128.75	-1.43577	0.172395	-8.32839	8.1952e-17	5.00678e-15
NPAS3	320.327	-1.22475	0.346947	-3.53007	0.000415455	0.00395472
NPIPA1	92.4165	-1.43887	0.549599	-2.61803	0.00884386	0.0487176
NPR1	37.2006	2.32529	0.600164	3.87443	0.000106874	0.00121605
NPTX1	2740.86	-2.18689	0.262726	-8.32384	8.51584e-17	5.16667e-15
NR0B1	87.3474	1.4969	0.559417	2.67582	0.00745459	0.0423482
NR2F1	151.571	1.57298	0.49938	3.14986	0.00163347	0.0123667
NR3C1	2485.12	-1.00744	0.139558	-7.21879	5.24538e-13	2.33433e-11
NR4A1	1205.96	-1.34481	0.249298	-5.3944	6.87536e-08	1.60523e-06
NR4A2	2058.21	-1.70259	0.308901	-5.51177	3.55247e-08	8.68745e-07
NR5A2	110.309	2.07222	0.545133	3.80132	0.000143929	0.00158322
NRP1	2010.33	-3.39976	0.38597	-8.80836	1.26987e-18	9.08812e-17
NRROS	73.2743	1.413	0.45555	3.10174	0.00192386	0.0141974
NRSN2	2032.78	-1.03855	0.178148	-5.82968	5.55342e-09	1.54072e-07
NRSN2-AS1	87.8113	-1.29365	0.396708	-3.26097	0.00111033	0.0089819
NRXN3	556.972	-3.1119	0.913701	-3.40582	0.000659651	0.00582788
NT5C3A	754.536	-1.11176	0.290946	-3.82117	0.00013282	0.00147676
NT5C3AP1	118.401	-1.29205	0.381006	-3.39115	0.000695998	0.00610181
NT5DC2	1630.11	2.23282	0.387248	5.76586	8.12422e-09	2.2154e-07
NTF3	74.4244	4.39847	0.708701	6.20637	5.42211e-10	1.69467e-08
NTSR1	30.118	-1.87707	0.670454	-2.79971	0.00511493	0.0313365
NUB1	3827.17	-2.11269	0.141436	-14.9375	1.87887e-50	4.7745e-48
NUCB1	9166.91	-1.29381	0.184696	-7.00509	2.46828e-12	1.028e-10
NUPR1	654.218	-4.93319	0.568987	-8.67013	4.31627e-18	2.94481e-16
NXPH3	162.973	-2.95702	0.39046	-7.57317	3.64218e-14	1.79388e-12
NYNRIN	281.93	1.07532	0.250238	4.29718	1.72984e-05	0.000249638
OAS1	1349.75	-3.28614	0.213852	-15.3664	2.75007e-53	7.47756e-51
OAS2	3737.08	-6.94013	0.227666	-30.4838	4.26875e-204	1.06926e-200
OAS3	5432.29	-3.0518	0.241838	-12.6192	1.65486e-36	2.66205e-34
OASL	55.1327	-9.24603	1.53512	-6.02299	1.71221e-09	5.06271e-08
ODF3B	40.3542	-1.6015	0.593651	-2.69771	0.00698191	0.0401775
OGFR	6255.75	-1.65051	0.193374	-8.5353	1.3979e-17	9.1801e-16
OPN3	98.4051	1.11533	0.374743	2.97625	0.00291793	0.0200113
OPTN	3660.49	-2.4978	0.190773	-13.093	3.60942e-39	6.08534e-37
OR2AT4	66.6571	4.2494	1.147	3.7048	0.000211557	0.00221724
OR2I1P	1205.86	-8.94018	1.36375	-6.55557	5.543e-11	1.96743e-09
OR7E122P	11.2886	-2.52044	0.937303	-2.68903	0.00716598	0.0410079
ORC1	267.695	1.15475	0.314366	3.67327	0.00023947	0.00246268
OSCAR	24.1393	-5.50042	1.05752	-5.20122	1.97982e-07	4.25911e-06
OSR2	26.4712	2.64768	0.839067	3.1555	0.00160222	0.0121668
OTUD1	443.473	-1.26416	0.294845	-4.28755	1.80652e-05	0.000258707
OTX1	79.2988	1.28798	0.454475	2.83398	0.00459716	0.0287573
P2RY1	354.513	1.44932	0.46752	3.10002	0.00193507	0.0142621
PAK3	191.529	-3.20045	0.506393	-6.3201	2.61394e-10	8.6152e-09
PALLD	1429.83	1.10824	0.418033	2.65108	0.00802357	0.0450625
PANK1	60.2742	2.13188	0.451524	4.72152	2.34093e-06	4.12107e-05
PARD6G-AS1	82.9045	1.20609	0.426608	2.82716	0.0046963	0.0292314
PARP10	5057.4	-2.29831	0.186882	-12.2982	9.25989e-35	1.39968e-32
PARP11	501.103	-1.00048	0.207689	-4.81722	1.45573e-06	2.6533e-05
PARP12	2800.4	-2.64624	0.169195	-15.6401	3.8782e-55	1.13334e-52
PARP14	20163.7	-3.37368	0.29379	-11.4833	1.60004e-30	2.04782e-28
PARP3	878.744	-1.12023	0.177647	-6.30592	2.86489e-10	9.38934e-09
PARP9	9236.33	-3.06599	0.174685	-17.5515	5.79291e-69	2.25717e-66
PATL1	2482.29	-1.31996	0.14224	-9.27986	1.69702e-20	1.33433e-18
PATL2	38.9996	-2.02678	0.629339	-3.22049	0.0012797	0.0100665
PCDH1	6019.48	-1.11497	0.181241	-6.15185	7.65843e-10	2.35584e-08
PCDH17	72.2141	-1.41285	0.419931	-3.36449	0.000766847	0.00660407
PCDH7	8337.4	2.17077	0.276285	7.85698	3.93497e-15	2.09078e-13
PCDHB15	98.5443	-1.01374	0.37044	-2.73658	0.00620819	0.0366455
PCDHB17P	78.1976	1.12827	0.376097	2.99995	0.00270027	0.0188407
PCDHB5	792.991	1.31675	0.231875	5.6787	1.35723e-08	3.56788e-07
PCDHGA10	113.373	-1.35441	0.387716	-3.4933	0.000477083	0.00442134
PCK2	1634.93	-3.48177	0.222333	-15.6602	2.83198e-55	8.41627e-53
PCLO	121.623	1.18339	0.339951	3.48105	0.00049946	0.00459713
PCNA	2834.03	1.19555	0.192105	6.22345	4.86336e-10	1.53371e-08
PCSK2	83.4431	1.97335	0.725703	2.71922	0.00654358	0.038245
PCYT1B	86.2795	1.60267	0.530534	3.02086	0.00252062	0.0177925
PDCD1LG2	121.632	-4.58488	0.554445	-8.26933	1.34717e-16	7.9266e-15
PDE3B	440.695	2.92163	0.378791	7.71305	1.2285e-14	6.20762e-13
PDE4D	810.289	-1.86774	0.28637	-6.52211	6.93239e-11	2.45066e-09
PDE7A	593.447	1.44255	0.255327	5.64982	1.60615e-08	4.15372e-07
PDGFA	4344.75	-1.71278	0.214021	-8.00286	1.21565e-15	6.72406e-14
PDGFB	1907.4	-1.58053	0.43083	-3.66857	0.000243907	0.00250183
PDGFRA	393.458	1.03075	0.277939	3.70857	0.000208433	0.00218711
PDK3	463.047	1.28339	0.223172	5.75065	8.89018e-09	2.40928e-07
PDP1	7789.47	-2.05687	0.217753	-9.44591	3.52317e-21	2.90024e-19
PDSS1	165.399	1.0557	0.373679	2.82517	0.00472558	0.029372
PDZRN3	5574.85	1.29735	0.263496	4.92362	8.49577e-07	1.64058e-05
PEG10	1991.44	1.03274	0.191382	5.39622	6.80586e-08	1.59112e-06
PER1	738.532	-1.26182	0.195995	-6.43799	1.21065e-10	4.19515e-09
PER2	383.798	-1.02816	0.262527	-3.91639	8.98833e-05	0.00104372
PGAM1P7	31.7701	-1.67387	0.575799	-2.90704	0.00364872	0.0239523
PGAP1	1407.89	1.30439	0.26925	4.84454	1.26905e-06	2.34969e-05
PGM2L1	202.586	1.18408	0.28736	4.12055	3.77968e-05	0.000499044
PHACTR1	4986.79	1.68605	0.272088	6.19672	5.76518e-10	1.79232e-08
PHF11	1351.73	-1.54747	0.181858	-8.5092	1.75138e-17	1.14159e-15
PHGDH	2640.03	-1.65124	0.165207	-9.99501	1.60269e-23	1.519e-21
PHLPP1	1303.72	1.57801	0.293273	5.38071	7.41929e-08	1.72077e-06
PIK3AP1	61.5775	-3.70714	0.564605	-6.56591	5.17154e-11	1.8468e-09
PIK3CD	182.51	-1.43976	0.276698	-5.20336	1.95715e-07	4.21581e-06
PINLYP	25.1467	-2.9321	0.78229	-3.7481	0.00017818	0.00190268
PINX1	240.735	1.258	0.224754	5.59723	2.17809e-08	5.51887e-07
PITPNC1	3285.96	-1.00585	0.189138	-5.31806	1.04882e-07	2.36984e-06
PKD1	5706.7	-1.35771	0.213412	-6.36192	1.99249e-10	6.71852e-09
PKD1L2	71.3002	2.26075	0.668318	3.38274	0.000717662	0.0062698
PKD1P1	19.7516	-4.13358	1.12496	-3.67442	0.000238391	0.00245591
PKD1P5	437.631	-1.17411	0.296358	-3.96179	7.43903e-05	0.000886716
PKD1P6	294.606	-1.20045	0.358758	-3.34613	0.000819474	0.00698525
PLA1A	4120.38	-3.12927	0.218917	-14.2943	2.37502e-46	5.40827e-44
PLAT	12446.9	-1.3454	0.209992	-6.40691	1.48499e-10	5.0461e-09
PLCB1	804.696	1.70596	0.275782	6.1859	6.17508e-10	1.90959e-08
PLCB4	185.887	1.77395	0.550152	3.22446	0.0012621	0.00996831
PLCL1	213.212	2.08033	0.451991	4.60259	4.17274e-06	7.01485e-05
PLEC	67375.8	-1.38597	0.165662	-8.3662	5.95052e-17	3.69987e-15
PLEKHA4	2243.53	-1.07565	0.16654	-6.45883	1.05514e-10	3.6781e-09
PLEKHF1	616.646	-1.49321	0.375399	-3.97766	6.95981e-05	0.000836418
PLEKHG3	1272.43	1.14444	0.268925	4.2556	2.08488e-05	0.000293625
PLEKHG6	20.7919	-2.63363	0.75173	-3.50343	0.000459314	0.00428384
PLEKHH3	1098.7	-1.21748	0.253612	-4.80055	1.58227e-06	2.84841e-05
PLEKHN1	61.3223	-1.78185	0.6535	-2.72663	0.00639851	0.0375599
PLEKHS1	199.394	-3.35137	0.554372	-6.04534	1.49092e-09	4.44589e-08
PLK3	300.847	-1.07503	0.249832	-4.303	1.68504e-05	0.000243976
PLPPR5	182.083	1.45092	0.376292	3.85584	0.000115333	0.00130132
PLS1	106.484	1.98366	0.374562	5.29594	1.18404e-07	2.62797e-06
PLSCR1	6063.37	-1.99709	0.174783	-11.4261	3.09612e-30	3.93387e-28
PMAIP1	2261.33	-3.09111	0.312064	-9.90536	3.94532e-23	3.62184e-21
PML	7253.78	-2.06998	0.213253	-9.70668	2.82383e-22	2.42711e-20
PMP2	1701.59	1.6219	0.278901	5.81532	6.05162e-09	1.67101e-07
PMS2CL	307.884	-1.03966	0.307442	-3.38166	0.000720489	0.00628614
PNP	239.12	1.06326	0.292329	3.63721	0.000275612	0.00278895
POMGNT2	573.226	1.09825	0.209082	5.25271	1.49879e-07	3.28086e-06
POU4F1	83.3524	1.12625	0.370676	3.03838	0.00237853	0.016974
PPARGC1A	990.349	1.31696	0.380427	3.46179	0.000536594	0.00489269
PPARGC1B	348.076	1.85123	0.276194	6.70264	2.04689e-11	7.58777e-10
PPFIA4	92.7985	1.64691	0.482449	3.41365	0.000640995	0.00570518
PPM1E	126.016	-1.03235	0.364564	-2.83173	0.00462968	0.0289091
PPP1R15A	8635.81	-2.47167	0.161985	-15.2587	1.4416e-52	3.82986e-50
PPP1R18	5603.02	-1.16594	0.174615	-6.67723	2.43508e-11	8.89514e-10
PPP3CA	578.162	1.04956	0.20025	5.24126	1.59481e-07	3.47804e-06
PRAG1	425.921	1.09559	0.265806	4.12175	3.76012e-05	0.000497209
PRAL	19.9954	-7.56697	1.66139	-4.5546	5.24849e-06	8.61677e-05
PRELP	116.404	2.66056	0.503744	5.28157	1.28082e-07	2.82844e-06
PRKAB2	1956.04	-1.30253	0.187344	-6.95261	3.58601e-12	1.45549e-10
PRKD1	2052.35	1.00747	0.209097	4.81817	1.44882e-06	2.64622e-05
PRKG1	240.847	1.21346	0.312666	3.881	0.000104027	0.00118905
PRNP	21387.7	-1.21559	0.188049	-6.4642	1.01836e-10	3.55695e-09
PROM1	43.6897	2.06909	0.596403	3.46929	0.000521845	0.00477559
PROX1	1157.49	-2.65256	0.306116	-8.66522	4.50661e-18	3.06275e-16
PRRT2	365.26	-1.70939	0.482689	-3.54139	0.000398024	0.00381155
PSAT1	4410.75	-2.70925	0.199641	-13.5706	5.98099e-42	1.1039e-39
PSD3	1703.39	1.51341	0.191867	7.88776	3.07649e-15	1.66492e-13
PSMB10	841.583	-3.97367	0.254757	-15.5979	7.52737e-55	2.16369e-52
PSMB8	2149.65	-3.37466	0.185951	-18.1481	1.32811e-73	5.4156e-71
PSMB8-AS1	40.3673	-4.26761	0.823946	-5.17948	2.22506e-07	4.72326e-06
PSMB9	7981.58	-6.03111	0.175005	-34.4626	2.91799e-260	1.70547e-256
PSME1	3754.16	-2.11549	0.174394	-12.1305	7.27787e-34	1.04599e-31
PSME2	3635.81	-2.65431	0.139207	-19.0673	4.71678e-81	2.36297e-78
PSPH	812.752	-1.67931	0.274732	-6.11255	9.80537e-10	2.97452e-08
PTEN	6692.95	-1.15289	0.289339	-3.98456	6.76052e-05	0.000820339
PTGER4	56.2563	2.12322	0.533293	3.98135	6.85256e-05	0.000830358
PTGS2	671.577	-3.71816	0.437706	-8.49465	1.98527e-17	1.28449e-15
PTN	1150.31	-1.40026	0.311689	-4.4925	7.03928e-06	0.000111597
PTPRB	190.602	1.24579	0.339607	3.66834	0.000244133	0.00250183
PTPRC	11.8908	2.55503	0.923261	2.7674	0.00565059	0.0339422
PTPRE	135.001	-1.90011	0.330155	-5.7552	8.65384e-09	2.34886e-07
PTPRH	753.415	-1.68545	0.179795	-9.37426	6.96625e-21	5.57745e-19
PTPRN2	92.1324	-1.46755	0.415144	-3.53505	0.000407703	0.00388937
PXDNL	23.4156	-2.93127	0.821335	-3.56891	0.000358475	0.00349194
PXK	1127.05	-1.09067	0.157747	-6.914	4.71161e-12	1.88615e-10
PXMP4	533.748	1.0495	0.203215	5.16446	2.41138e-07	5.10642e-06
PYCR1	1420.08	-1.21221	0.347513	-3.48823	0.000486232	0.00449189
PYGO1	513.826	1.12745	0.285258	3.95239	7.73749e-05	0.000916683
QDPR	2115.23	1.15363	0.204844	5.63172	1.7842e-08	4.56703e-07
RAB11FIP4	202.895	-1.39569	0.380246	-3.67048	0.000242093	0.00248528
RAB24	371.824	-1.18419	0.320305	-3.69708	0.000218096	0.00227219
RAB26	90.0468	1.89276	0.572156	3.30812	0.000939261	0.00781633
RAB39B	11.0816	-4.89283	1.30827	-3.73992	0.000184076	0.00195968
RAB3A	87.1188	1.60728	0.356469	4.5089	6.51635e-06	0.000104536
RAB43	99.325	-1.72563	0.370893	-4.65263	3.27724e-06	5.63364e-05
RAB43P1	92.9638	-1.54909	0.354723	-4.36703	1.25945e-05	0.000188584
RAB4B	408.67	-1.66825	0.229162	-7.27976	3.3442e-13	1.52304e-11
RAMP1	103.277	-1.68503	0.477799	-3.52665	0.00042085	0.00398875
RAP1GAP2	995.987	-1.57005	0.235618	-6.66352	2.67346e-11	9.72541e-10
RAPGEF4	111.017	1.7542	0.416407	4.21272	2.52318e-05	0.000350011
RARA	2351.91	-1.45655	0.229281	-6.35269	2.11575e-10	7.09323e-09
RARA-AS1	134.682	-1.57497	0.315041	-4.99925	5.7555e-07	1.1494e-05
RARB	1809.74	1.86744	0.22009	8.4849	2.15905e-17	1.38164e-15
RARRES3	485.613	-5.55168	0.453198	-12.25	1.67972e-34	2.49595e-32
RASD2	107.219	1.61855	0.56927	2.84321	0.00446622	0.0280726
RASGEF1C	104.084	-1.23779	0.418019	-2.96109	0.00306553	0.020822
RASL11A	29.4283	1.77865	0.568089	3.13093	0.00174253	0.0130683
RBCK1	5861.6	-2.1353	0.192409	-11.0977	1.28695e-28	1.52469e-26
RBM47	67.9926	-2.17123	0.478702	-4.53566	5.74234e-06	9.35746e-05
RBMS3-AS3	37.1788	1.7942	0.58977	3.04221	0.00234847	0.0168006
RCAN1	5858.14	-2.60965	0.269708	-9.67581	3.82059e-22	3.26782e-20
RCC1	906.705	1.1884	0.278719	4.2638	2.00978e-05	0.000284359
REC8	200.42	-2.59807	0.288355	-9.00997	2.06116e-19	1.53789e-17
REEP1	22.9726	1.99176	0.734177	2.71291	0.00666953	0.0388775
RELA	3249.83	-1.07266	0.166838	-6.42937	1.28137e-10	4.41407e-09
RELB	604.763	-1.97634	0.187899	-10.5181	7.13149e-26	7.62461e-24
RETREG1	1321.19	-1.94738	0.34622	-5.6247	1.85827e-08	4.73588e-07
RFFL	439.51	-1.00015	0.184201	-5.42967	5.64588e-08	1.34504e-06
RFLNB	723.584	1.68486	0.216762	7.77284	7.67486e-15	3.95797e-13
RFX3	991.207	-1.79626	0.289719	-6.20003	5.64511e-10	1.7581e-08
RFX5	4982.47	-1.43439	0.141553	-10.1332	3.93562e-24	3.8768e-22
RGMA	581.453	1.52626	0.242424	6.2958	3.05812e-10	9.94826e-09
RGMB	493.083	-1.3603	0.217171	-6.2637	3.75942e-10	1.20728e-08
RGMB-AS1	39.8748	-3.91889	0.620201	-6.31874	2.63698e-10	8.67482e-09
RGS2	323.221	2.0134	0.361338	5.57207	2.51727e-08	6.32346e-07
RGS20	142.241	1.44377	0.37133	3.88809	0.000101035	0.00115939
RGS4	48.5357	3.18469	0.740589	4.30022	1.70628e-05	0.000246441
RHBDD1	823.677	-1.48062	0.19787	-7.48282	7.27452e-14	3.51381e-12
RHBDF2	4000.11	-2.4151	0.225598	-10.7053	9.61006e-27	1.05314e-24
RHOBTB1	2061.34	1.38829	0.282014	4.92278	8.53244e-07	1.64404e-05
RHOU	187.687	-1.89373	0.313311	-6.04426	1.50098e-09	4.46828e-08
RIMS3	97.1746	-2.85187	0.473963	-6.01707	1.77607e-09	5.23389e-08
RIPK2	1365.41	-2.05362	0.160922	-12.7616	2.6859e-37	4.40136e-35
RN7SL834P	30.5827	-4.6655	0.926159	-5.03747	4.71733e-07	9.55123e-06
RND1	16.914	-2.25491	0.818947	-2.75343	0.00589744	0.0351004
RNF114	3820.9	-1.14571	0.135335	-8.46572	2.54569e-17	1.61141e-15
RNF144B	429.508	-2.32195	0.310944	-7.46744	8.17724e-14	3.93901e-12
RNF150	2431.51	1.95344	0.139301	14.0231	1.12608e-44	2.26951e-42
RNF152	581.142	1.06826	0.237186	4.5039	6.67167e-06	0.000106601
RNF175	736.37	1.03247	0.198797	5.19359	2.06277e-07	4.40006e-06
RNF19B	4510.44	-1.31556	0.304969	-4.31376	1.60503e-05	0.000234914
RNF207	111.585	1.28196	0.357707	3.58381	0.000338614	0.00332992
RNF213	43963.1	-1.6149	0.166168	-9.71847	2.51543e-22	2.17269e-20
RNF41	1370.08	-1.4139	0.196673	-7.18909	6.52236e-13	2.88796e-11
ROBO3	709.391	-1.21206	0.172	-7.04687	1.82985e-12	7.73121e-11
ROBO4	95.133	-1.96189	0.679442	-2.88751	0.00388306	0.025161
ROR1	640.798	2.18037	0.279628	7.79737	6.32094e-15	3.29855e-13
RPGR	416.371	-1.01453	0.257619	-3.93811	8.21271e-05	0.000964512
RPL32P1	17.3943	-3.9717	1.12899	-3.51791	0.000434963	0.00410697
RSAD2	1141.84	-5.46309	0.384874	-14.1945	9.9079e-46	2.14475e-43
RTL8B	308.676	1.17085	0.259452	4.51277	6.39854e-06	0.000102834
RTP4	907.223	-3.01151	0.213925	-14.0775	5.22579e-45	1.07799e-42
RUNX1	14079.3	-1.31742	0.14832	-8.88223	6.55323e-19	4.78768e-17
RUNX1T1	88.8703	-2.76998	0.529139	-5.23487	1.65098e-07	3.59161e-06
S100A1	4016.09	1.01061	0.248121	4.07304	4.64039e-05	0.000594336
S100A16	5819.54	-1.3605	0.272773	-4.98767	6.11104e-07	1.21075e-05
S100A4	1722.82	1.07854	0.33502	3.21933	0.00128491	0.0100984
SAMD9L	3628.92	-4.02955	0.726193	-5.54887	2.87525e-08	7.13078e-07
SAMHD1	17796.9	-3.33392	0.181717	-18.3467	3.50513e-75	1.57587e-72
SARS	3261.36	-1.82045	0.136648	-13.3222	1.72e-40	3.01584e-38
SAT1	4882.17	-1.0141	0.293298	-3.45757	0.000545071	0.00495967
SBNO2	10851.9	-1.86381	0.166178	-11.2158	3.41205e-29	4.09773e-27
SCARF1	61.589	-1.82228	0.483045	-3.77249	0.000161628	0.00175262
SCD5	834.711	1.12967	0.186514	6.05677	1.38885e-09	4.15566e-08
SCFD2	731.354	1.06892	0.192176	5.56218	2.66428e-08	6.66412e-07
SCG2	224.141	-1.02489	0.239477	-4.27969	1.87154e-05	0.000267011
SCN3A	37.1022	2.07759	0.70996	2.92635	0.00342965	0.0228565
SCN9A	352.21	-4.0153	0.366807	-10.9466	6.89675e-28	7.90377e-26
SDC2	981.294	1.51537	0.368556	4.11163	3.92877e-05	0.000515235
SDCBP2	33.7448	-2.09585	0.574605	-3.64746	0.000264843	0.0026983
SDSL	158.86	-1.55994	0.26789	-5.82307	5.77753e-09	1.59784e-07
SECTM1	2739.11	-8.50044	0.378962	-22.4309	1.9677e-111	1.81588e-108
SEMA4B	2054.52	-1.04896	0.249666	-4.20146	2.65194e-05	0.000366135
SEMA5A	2677.15	1.29546	0.38053	3.40435	0.00066321	0.00585535
SEMA6A	3000.85	1.58787	0.196507	8.08047	6.4515e-16	3.61408e-14
SEMA6A-AS1	106.636	1.90161	0.524946	3.62248	0.000291788	0.00292188
SEMA6D	1313.97	2.5175	0.3292	7.64733	2.05195e-14	1.01923e-12
SEMA7A	1807.22	-1.48841	0.181112	-8.21813	2.06705e-16	1.20012e-14
SEPHS2	3236.45	-1.42057	0.141451	-10.0428	9.87907e-24	9.51756e-22
SERPINB2	17.6825	-5.19937	1.15014	-4.52064	6.16524e-06	9.95408e-05
SERPINB8	556.144	-2.22086	0.437912	-5.07148	3.94733e-07	8.10451e-06
SERPINE1	239.848	-2.74804	0.636157	-4.31974	1.56212e-05	0.000229399
SERPING1	470.386	-9.21314	0.911567	-10.1069	5.14759e-24	5.01433e-22
SERTAD1	430.982	-2.20867	0.316531	-6.97773	2.9999e-12	1.22611e-10
SESN2	2446.08	-5.10814	0.18563	-27.5178	1.07575e-166	1.88622e-163
SESN3	12262.7	2.09494	0.312716	6.69919	2.09573e-11	7.73611e-10
SETBP1	191.239	-1.68579	0.296677	-5.68222	1.32955e-08	3.50561e-07
SETDB2	1849.18	1.01806	0.269276	3.78073	0.000156369	0.00170403
SF3A3	1278.98	1.24923	0.209387	5.96614	2.42931e-09	7.05223e-08
SF3A3P2	113.244	1.58447	0.366367	4.32481	1.52661e-05	0.000224937
SFMBT2	1161.9	-1.69842	0.256089	-6.63213	3.30883e-11	1.1987e-09
SFXN2	104.797	1.33626	0.328137	4.07226	4.65587e-05	0.000595014
SGCD	1633.42	1.8855	0.254479	7.40924	1.27022e-13	6.01946e-12
SGK3	1001	1.02543	0.199051	5.15158	2.583e-07	5.43702e-06
SGPL1	1766.31	-1.71005	0.15414	-11.0942	1.33877e-28	1.57543e-26
SH3TC1	810.246	-1.90631	0.164163	-11.6123	3.56959e-31	4.70595e-29
SHC3	66.2166	1.31865	0.459918	2.86714	0.00414201	0.0264024
SHISA5	8827.09	-1.45133	0.183573	-7.90602	2.65756e-15	1.44713e-13
SHISA9	26.219	-3.43183	0.858135	-3.99917	6.35647e-05	0.000778313
SHISAL1	767.588	-1.23341	0.337313	-3.65657	0.000255615	0.00260882
SHMT2	4694.87	-1.30863	0.145346	-9.00355	2.18538e-19	1.62366e-17
SHROOM3	396.465	1.43464	0.223227	6.42682	1.30301e-10	4.4623e-09
SIAH2	1757.79	-1.22769	0.150403	-8.16268	3.27661e-16	1.85329e-14
SIK1	33.638	-2.91803	0.599871	-4.86443	1.14785e-06	2.14567e-05
SIX1	305.898	-1.00245	0.296746	-3.37813	0.000729809	0.00635402
SKP2	634.694	1.7232	0.277836	6.20223	5.56673e-10	1.73678e-08
SLAMF7	574.548	1.4322	0.311086	4.60388	4.14695e-06	6.98489e-05
SLAMF8	11.2748	-7.29343	1.79577	-4.06146	4.8767e-05	0.000618279
SLC12A7	3398.11	-1.54187	0.194577	-7.92421	2.29604e-15	1.25417e-13
SLC15A3	187.946	-3.34487	0.384219	-8.70564	3.15795e-18	2.19728e-16
SLC16A3	495.087	-1.17769	0.370103	-3.18205	0.00146238	0.0112809
SLC16A6	174.943	-1.99739	0.297587	-6.71197	1.92019e-11	7.1788e-10
SLC1A1	287.318	1.24728	0.271791	4.58912	4.45125e-06	7.42609e-05
SLC1A3	79.2738	1.2607	0.409419	3.07924	0.00207527	0.0151363
SLC1A4	10619.6	-1.48756	0.178909	-8.31465	9.20232e-17	5.54479e-15
SLC1A5	4294.55	-2.23201	0.183949	-12.1339	6.98756e-34	1.01256e-31
SLC20A1	12062	-1.47595	0.146378	-10.0831	6.5598e-24	6.35467e-22
SLC22A15	404.792	-1.94042	0.232263	-8.35443	6.57486e-17	4.07362e-15
SLC24A3	159.374	-1.17467	0.331894	-3.53927	0.00040123	0.0038297
SLC25A19	139.444	1.00055	0.306995	3.25919	0.00111733	0.0090199
SLC25A22	1604.57	-1.40204	0.170521	-8.22212	1.99945e-16	1.16473e-14
SLC25A28	569.657	-1.05769	0.245582	-4.30686	1.65585e-05	0.000240274
SLC25A29	1935.63	1.00435	0.260416	3.85669	0.000114931	0.00129837
SLC25A53	125.044	1.0505	0.323742	3.24486	0.00117508	0.00938242
SLC25A5P3	133.666	1.16883	0.356434	3.27924	0.00104087	0.00852438
SLC2A13	596.083	1.06183	0.261294	4.06374	4.82935e-05	0.000613508
SLC2A3	1377.03	-1.84615	0.200606	-9.20285	3.48567e-20	2.6806e-18
SLC30A1	1937.44	-1.05931	0.178955	-5.91944	3.23043e-09	9.21014e-08
SLC35F6	1898.98	-1.53486	0.175578	-8.74175	2.2953e-18	1.60983e-16
SLC35G1	367.536	1.34421	0.277275	4.84792	1.24764e-06	2.3144e-05
SLC37A1	246.574	-1.50424	0.372585	-4.03729	5.40721e-05	0.000679155
SLC37A4	468.47	1.01468	0.236807	4.28483	1.82876e-05	0.000261546
SLC38A1	5679.91	-1.39185	0.216097	-6.44087	1.1879e-10	4.12449e-09
SLC38A11	149.829	1.51626	0.33935	4.46813	7.89053e-06	0.000123529
SLC38A2	16545.4	-1.97237	0.153822	-12.8224	1.22903e-37	2.033e-35
SLC39A10	2746.26	1.15679	0.139296	8.30456	1.00192e-16	6.01635e-15
SLC39A14	6659.16	-1.20228	0.307527	-3.90952	9.24781e-05	0.0010691
SLC3A2	6082.18	-2.03762	0.148297	-13.7401	5.8401e-43	1.12528e-40
SLC43A2	576.309	-1.63204	0.192007	-8.49987	1.89807e-17	1.23262e-15
SLC46A1	101.728	1.03773	0.330488	3.14	0.00168945	0.0127355
SLC7A1	8554.49	-1.99828	0.321026	-6.22466	4.8259e-10	1.52704e-08
SLC7A11	2840.12	-2.45924	0.334458	-7.35293	1.93909e-13	9.09093e-12
SLC7A11-AS1	18.6804	-3.51812	1.00082	-3.51523	0.000439381	0.00414065
SLC7A2	896.415	1.21762	0.179148	6.79673	1.07021e-11	4.14241e-10
SLC7A5	14631.6	-2.06916	0.157153	-13.1665	1.36708e-39	2.35004e-37
SLC9A7	3845.94	-1.29102	0.210261	-6.14009	8.24733e-10	2.51931e-08
SLCO3A1	836.299	1.2435	0.21675	5.73701	9.63601e-09	2.59935e-07
SLFN12L	14.2429	-3.83383	1.04727	-3.66078	0.000251447	0.00257077
SLFN5	9345.53	-2.48795	0.226688	-10.9752	5.02959e-28	5.80189e-26
SLITRK4	368.147	2.65608	0.311244	8.53376	1.41672e-17	9.26893e-16
SLITRK5	54.0339	2.89205	0.579665	4.98917	6.06382e-07	1.20275e-05
SMAD6	965.534	1.41196	0.273659	5.15957	2.47518e-07	5.2226e-06
SMAD7	373.361	-1.11797	0.251595	-4.44352	8.84976e-06	0.000136957
SMAD9	371.807	1.01266	0.236191	4.28744	1.80743e-05	0.000258707
SMAGP	351.587	-1.29681	0.302187	-4.2914	1.77548e-05	0.000255175
SMG7-AS1	80.4364	-1.00346	0.37139	-2.70189	0.00689457	0.0398186
SMIM14	693.86	-1.29494	0.185778	-6.97038	3.1609e-12	1.28592e-10
SMIM29	648.938	-1.33158	0.293146	-4.54238	5.56235e-06	9.09797e-05
SMOX	928.881	-1.86755	0.363901	-5.13203	2.86641e-07	5.99042e-06
SMTNL1	16.43	-4.83987	1.17338	-4.12473	3.71163e-05	0.000492282
SMURF2	2839.15	-1.14561	0.211072	-5.42756	5.71306e-08	1.3592e-06
SNAI2	3156.82	1.20953	0.1855	6.52036	7.01373e-11	2.47442e-09
SNHG4	823.547	1.12622	0.297612	3.7842	0.000154206	0.0016878
SNX24	556.72	-1.20555	0.256364	-4.70248	2.57017e-06	4.48857e-05
SNX25	207.334	-1.05293	0.263934	-3.98939	6.62441e-05	0.000807174
SOCS1	276.257	-4.72702	0.500746	-9.43996	3.72935e-21	3.04142e-19
SOCS2	255.659	1.37198	0.439608	3.12092	0.00180289	0.0134634
SOCS3	2240.97	-3.64266	0.349544	-10.4212	1.9847e-25	2.09637e-23
SOD2	2109.2	-2.2646	0.191571	-11.8212	3.03267e-32	4.15428e-30
SORL1	1062.91	1.64105	0.299388	5.48136	4.22075e-08	1.02502e-06
SOWAHC	1041.3	-1.20458	0.174043	-6.92117	4.4792e-12	1.80134e-10
SOX13	3201.96	-1.91419	0.205318	-9.32304	1.13057e-20	8.9699e-19
SOX2	30.336	1.93197	0.739319	2.61317	0.00897062	0.0493384
SOX4	9866.14	1.12156	0.191636	5.85257	4.84044e-09	1.35452e-07
SOX8	3935.71	-1.62733	0.206507	-7.8803	3.26599e-15	1.76203e-13
SP100	2932.53	-2.60304	0.238448	-10.9166	9.60221e-28	1.09328e-25
SP110	1368.27	-2.6911	0.188473	-14.2785	2.98149e-46	6.70224e-44
SP140L	735.125	-1.53021	0.192675	-7.94191	1.99085e-15	1.09086e-13
SPESP1	422.475	1.32874	0.196992	6.74514	1.52884e-11	5.84024e-10
SPOCD1	173.719	-3.7157	0.491041	-7.56698	3.81989e-14	1.87089e-12
SPRED3	272.687	-1.93582	0.231957	-8.34561	7.08501e-17	4.34365e-15
SPRR2D	27.179	-2.87834	0.94574	-3.04348	0.00233856	0.0167433
SPRY1	395.878	1.21899	0.323092	3.77288	0.000161373	0.00175093
SPSB4	21.9649	2.67687	0.786426	3.40384	0.000664457	0.00586341
SPTLC3	198.232	-3.70419	0.676972	-5.47171	4.45712e-08	1.07795e-06
SPX	32.5826	-3.91103	0.666421	-5.86871	4.39206e-09	1.23811e-07
SQLE	1100.05	1.32804	0.415896	3.19321	0.00140703	0.0109163
SSTR2	68.7542	-4.18301	0.623008	-6.71422	1.89071e-11	7.08371e-10
SSUH2	593.37	-2.17702	0.417939	-5.20895	1.89909e-07	4.10083e-06
ST8SIA1	145.699	2.48883	0.402817	6.17855	6.4691e-10	1.99699e-08
ST8SIA2	204.818	1.74246	0.384692	4.5295	5.91247e-06	9.61682e-05
STAT1	13750.3	-3.81257	0.187508	-20.3329	6.58048e-92	3.722e-89
STAT2	11548.8	-3.08342	0.138275	-22.2993	3.75607e-110	3.13614e-107
STAT3	14993.6	-1.52921	0.168413	-9.08013	1.08449e-19	8.16116e-18
STC2	500.986	-4.51157	0.313498	-14.3911	5.88607e-47	1.39468e-44
STIM2	2854	-1.0635	0.166888	-6.37254	1.85918e-10	6.2811e-09
STK40	1526.14	-1.59084	0.16717	-9.51633	1.79401e-21	1.49081e-19
STON1	1193.73	2.11795	0.310685	6.81704	9.29349e-12	3.61313e-10
STOX2	760.389	1.19472	0.22971	5.20101	1.98211e-07	4.25911e-06
STRA6	525.615	-1.03535	0.258068	-4.01194	6.02229e-05	0.000744149
STRBP	357.612	1.07427	0.275465	3.89982	9.6264e-05	0.00110754
STRIP2	483.767	1.18256	0.195013	6.06403	1.32748e-09	3.97882e-08
STX1A	804.732	-2.29163	0.262365	-8.73453	2.44681e-18	1.70926e-16
STXBP4	336.525	1.27544	0.354117	3.60176	0.000316073	0.00313286
STXBP6	522.378	1.98742	0.295245	6.73144	1.67993e-11	6.34824e-10
SUSD6	1449.2	-1.50147	0.194474	-7.72066	1.15729e-14	5.86472e-13
SWAP70	1985.48	1.00713	0.138176	7.28876	3.12831e-13	1.43216e-11
SYNC	365.909	-1.05185	0.373411	-2.81686	0.00484957	0.0299727
SYNE1	343.47	-1.63795	0.402038	-4.07413	4.61866e-05	0.000591985
SYNJ2	257.998	-1.21683	0.31348	-3.88169	0.000103732	0.00118646
SYNPO2	2681.61	1.17643	0.229055	5.136	2.80652e-07	5.8863e-06
SYT1	1103.97	-2.07845	0.328053	-6.33573	2.36217e-10	7.8499e-09
TAP1	1584.21	-3.47683	0.207939	-16.7205	9.29794e-63	3.32715e-60
TAP2	16.0637	-3.61216	1.12569	-3.20885	0.00133269	0.0104365
TAPBP	2561.7	-1.03336	0.222415	-4.64609	3.38281e-06	5.78675e-05
TAPBPL	798.472	-2.46669	0.210011	-11.7456	7.44299e-32	9.96224e-30
TARBP1	1108.95	1.09656	0.167234	6.55703	5.48893e-11	1.95219e-09
TBC1D19	328.087	-1.88367	0.226486	-8.31696	9.0251e-17	5.45676e-15
TBC1D7	1218.47	1.28425	0.239862	5.35412	8.59736e-08	1.97054e-06
TBKBP1	907.373	-1.75257	0.28653	-6.11656	9.56197e-10	2.91076e-08
TBL1X	607.225	-1.24323	0.221809	-5.60497	2.08296e-08	5.29314e-07
TBX15	199.871	-1.09197	0.322357	-3.38747	0.0007054	0.00617498
TBX2-AS1	124.631	1.11682	0.35559	3.14076	0.00168507	0.012708
TBX21	44.3047	-9.72667	1.54463	-6.29708	3.03295e-10	9.88472e-09
TCAF2	1941.72	-1.88179	0.199176	-9.44791	3.45651e-21	2.8588e-19
TCAF2C	160.863	-1.86278	0.355166	-5.24481	1.5644e-07	3.42023e-06
TCEA1	3484.32	-1.04706	0.242877	-4.31109	1.62454e-05	0.000236978
TCEA1P2	654.076	-1.03202	0.232672	-4.43552	9.18488e-06	0.000141518
TCEAL7	172.242	1.49285	0.297939	5.01058	5.42659e-07	1.09494e-05
TCF7	244.85	-1.06627	0.271436	-3.92827	8.55599e-05	0.00100014
TCHH	13.9632	3.03631	1.05698	2.87264	0.00407061	0.0261043
TCP11L2	278.26	-1.35295	0.313975	-4.30909	1.63926e-05	0.000238926
TEAD4	1023.25	-1.02663	0.177685	-5.77783	7.56698e-09	2.07312e-07
TERT	111.933	1.44692	0.426664	3.39123	0.000695799	0.00610181
TES	1952.67	-1.23113	0.142305	-8.65134	5.08993e-18	3.43257e-16
TET1	272.719	1.58303	0.280276	5.64811	1.6222e-08	4.18904e-07
TEX41	125.304	1.32126	0.363639	3.63345	0.000279658	0.00282136
TFAP2C	2630.22	-1.24066	0.191739	-6.47057	9.76342e-11	3.417e-09
TFE3	2248.8	-1.059	0.176931	-5.98542	2.15826e-09	6.3177e-08
TFPI	272.951	1.25686	0.301191	4.17297	3.00651e-05	0.000408336
TFRC	4179.32	2.63019	0.375766	6.99955	2.56783e-12	1.05939e-10
TGIF1	2198.97	-1.93449	0.141496	-13.6717	1.49858e-42	2.82539e-40
TGM2	3391.93	-1.62537	0.393623	-4.12925	3.63945e-05	0.00048344
THBS1	80636.1	-1.395	0.305913	-4.56014	5.112e-06	8.41632e-05
THEM4	2341.72	1.43828	0.222748	6.45698	1.06814e-10	3.71604e-09
THEM6	700.272	1.02943	0.326092	3.15686	0.00159477	0.0121314
THEMIS2	472.761	-1.37194	0.301653	-4.54807	5.41393e-06	8.87176e-05
THOC3	112.084	1.43784	0.319251	4.50378	6.67547e-06	0.000106601
THSD4	760.18	1.07487	0.328389	3.27317	0.00106347	0.00868506
TICAM1	1004.48	-1.15331	0.192348	-5.99595	2.02298e-09	5.94152e-08
TIMM21	272.677	1.42207	0.231509	6.1426	8.11826e-10	2.48773e-08
TIMM44	1722.87	-1.06654	0.149921	-7.11398	1.12743e-12	4.9421e-11
TINAGL1	442.851	-1.6211	0.340411	-4.76217	1.91523e-06	3.41624e-05
TJP2	104.944	1.26396	0.381458	3.31349	0.00092141	0.00768602
TLCD1	123.688	1.30325	0.417628	3.12061	0.00180475	0.0134707
TLCD2	655.041	-1.59005	0.244789	-6.4956	8.27023e-11	2.91185e-09
TLDC2	50.2378	-3.85454	0.965911	-3.99058	6.59132e-05	0.000804261
TLR3	846.37	-3.98546	0.245669	-16.2229	3.47381e-59	1.10745e-56
TM4SF18	147.495	1.14924	0.399229	2.87864	0.00399394	0.0257041
TMCC2	1919.19	1.53776	0.291044	5.28362	1.26657e-07	2.80051e-06
TMCC3	796.777	-1.03693	0.236386	-4.38658	1.15148e-05	0.000174202
TMEM117	806.088	1.04846	0.247377	4.2383	2.25219e-05	0.000315667
TMEM140	3391.33	-2.2033	0.195168	-11.2893	1.48281e-29	1.81815e-27
TMEM158	3408.92	-2.39914	0.322223	-7.4456	9.65037e-14	4.59809e-12
TMEM168	1241.32	1.23931	0.145919	8.49315	2.0111e-17	1.29642e-15
TMEM170A	794.936	-1.08694	0.169123	-6.42693	1.30211e-10	4.4623e-09
TMEM170B	310.491	1.49245	0.263238	5.66959	1.43144e-08	3.74609e-07
TMEM171	689.351	-1.4043	0.320427	-4.38261	1.17267e-05	0.000176889
TMEM178B	529.37	2.13326	0.296766	7.18836	6.55745e-13	2.89618e-11
TMEM231	174.31	-1.40801	0.343908	-4.09415	4.23718e-05	0.000548706
TMEM255B	277.787	-1.62976	0.299021	-5.45033	5.0277e-08	1.21093e-06
TMEM268	1125.41	-1.68362	0.20758	-8.11071	5.0323e-16	2.83718e-14
TMEM56	215.895	1.08233	0.266335	4.06379	4.82831e-05	0.000613508
TMEM88	19.1488	-3.3908	0.930913	-3.64245	0.000270059	0.00274506
TMEM97	675.599	1.29913	0.250026	5.196	2.03628e-07	4.35947e-06
TMSB15A	26.6012	1.99356	0.625136	3.189	0.00142767	0.0110539
TMTC1	999.811	1.45508	0.267494	5.43967	5.3379e-08	1.28212e-06
TMTC4	1021.78	1.15944	0.236556	4.90134	9.51839e-07	1.822e-05
TNC	80235.6	-1.90517	0.247329	-7.70298	1.32933e-14	6.69784e-13
TNFAIP2	1692.13	-1.48713	0.185243	-8.02796	9.91061e-16	5.49914e-14
TNFRSF10B	13201.6	-1.03523	0.183482	-5.64212	1.67964e-08	4.32539e-07
TNFRSF10D	650.97	2.11683	0.233538	9.06417	1.25552e-19	9.40785e-18
TNFRSF12A	2636.19	-2.65379	0.460061	-5.76834	8.00575e-09	2.18649e-07
TNFRSF13C	56.5595	1.56597	0.553064	2.83144	0.00463387	0.0289164
TNFRSF1A	4084.45	-1.57951	0.193121	-8.17884	2.86579e-16	1.63146e-14
TNFRSF1B	36.1314	-2.25859	0.573139	-3.94073	8.12333e-05	0.000957162
TNFSF10	15.4264	-4.46975	1.51851	-2.9435	0.0032452	0.0218348
TNFSF13B	829.014	-3.76976	0.279564	-13.4845	1.93063e-41	3.48986e-39
TNRC18	13694.7	-1.07495	0.159955	-6.72033	1.8131e-11	6.80748e-10
TNS1	530.95	-1.80793	0.378747	-4.77347	1.81083e-06	3.23991e-05
TPBGL	86.759	1.84478	0.480022	3.84311	0.000121485	0.00136546
TRABD2B	116.521	2.06623	0.637142	3.24297	0.00118293	0.00942364
TRAFD1	2160.99	-2.12949	0.147939	-14.3944	5.61122e-47	1.34777e-44
TRAK2	4003.24	1.04644	0.175669	5.9569	2.57067e-09	7.40133e-08
TRANK1	2973.74	-2.72025	0.190285	-14.2957	2.32917e-46	5.37364e-44
TRG-AS1	17.0168	2.8747	0.971659	2.95855	0.00309094	0.0209576
TRIB1	3485.01	-1.26657	0.200982	-6.30191	2.93998e-10	9.59956e-09
TRIB3	3866.83	-4.38312	0.184793	-23.7191	2.28989e-124	2.50943e-121
TRIL	611.187	2.09151	0.360913	5.79506	6.82985e-09	1.88293e-07
TRIM14	1082.96	-1.07089	0.16655	-6.42981	1.27764e-10	4.40986e-09
TRIM21	1478.54	-2.99388	0.196243	-15.256	1.50277e-52	3.93278e-50
TRIM22	3870.28	-5.96371	0.251182	-23.7426	1.31126e-124	1.53277e-121
TRIM25	8978.33	-1.6717	0.161095	-10.3771	3.15283e-25	3.29057e-23
TRIM45	100.776	1.20096	0.460464	2.60815	0.0091033	0.0499272
TRIM47	862.18	-1.38114	0.215528	-6.4082	1.47249e-10	5.01332e-09
TRIM56	5523.76	-1.47162	0.142068	-10.3586	3.8247e-25	3.96818e-23
TRIM62	634.257	-1.69272	0.22733	-7.44609	9.61463e-14	4.59354e-12
TRIM63	630.118	2.05369	0.396126	5.18444	2.16661e-07	4.61596e-06
TRIM69	3090.44	-3.60498	0.195276	-18.461	4.25594e-76	1.96378e-73
TRIM8	2087.65	-1.94036	0.164579	-11.7898	4.40386e-32	5.98584e-30
TRPM1	601.611	2.4738	0.582409	4.24753	2.16139e-05	0.000303912
TSC22D3	381.505	-3.2929	0.324717	-10.1408	3.64014e-24	3.606e-22
TSHZ1	1121.06	1.08587	0.274493	3.95594	7.62359e-05	0.000904411
TSHZ3	102.62	-1.23536	0.340886	-3.62396	0.000290127	0.00291023
TSPAN10	327.679	1.44822	0.441072	3.2834	0.00102562	0.00842712
TSPAN5	187.506	1.22011	0.297486	4.10141	4.10643e-05	0.000533745
TTC25	61.1333	-1.08981	0.402004	-2.71094	0.00670926	0.0390616
TTC3	1447.83	1.01603	0.310951	3.26748	0.00108509	0.00882064
TTC39B	211.583	-1.57449	0.272867	-5.77018	7.91892e-09	2.16615e-07
TTC3P1	179.128	1.28949	0.465538	2.76989	0.00560752	0.0337763
TTF2	718.303	1.06767	0.277904	3.84187	0.000122099	0.0013706
TTLL6	96.3582	-2.68936	0.503952	-5.33654	9.47369e-08	2.15171e-06
TTPA	31.6687	3.17365	0.727192	4.36426	1.27554e-05	0.000190505
TUB	364.694	1.04493	0.209654	4.98409	6.22555e-07	1.22788e-05
TUBB4A	246.325	1.5149	0.404821	3.74216	0.000182449	0.00194472
TUBE1	347.092	-2.00008	0.239521	-8.35033	6.80742e-17	4.18812e-15
TUFT1	189.985	-1.02086	0.273523	-3.73225	0.000189778	0.00201183
TXNIP	5759.32	-2.63002	0.722308	-3.64113	0.000271446	0.00275436
TXNL4B	366.052	-1.33004	0.198319	-6.70654	1.99299e-11	7.41934e-10
TYMP	78.8468	-2.24526	0.430553	-5.21482	1.83996e-07	3.97803e-06
TYRO3	4087.72	1.20641	0.187407	6.43739	1.21542e-10	4.20339e-09
UBA7	2842.99	-1.74856	0.179829	-9.7235	2.39396e-22	2.07801e-20
UBE2F	465.206	-1.50513	0.212685	-7.07681	1.47511e-12	6.37058e-11
UBE2L6	4052.19	-4.16011	0.170659	-24.3768	3.01785e-131	3.77964e-128
UBL3	6505.92	1.27517	0.257349	4.95503	7.23176e-07	1.4152e-05
UHRF1BP1	191.593	-2.50605	0.285463	-8.77888	1.6511e-18	1.17208e-16
UNC5B	110.073	-2.54345	0.360643	-7.05254	1.75676e-12	7.45836e-11
UNC80	70.6374	1.8712	0.433356	4.31792	1.57505e-05	0.000230911
UNG	554.004	1.20273	0.304121	3.95477	7.66098e-05	0.000908232
UPP1	3506.53	-1.95341	0.173317	-11.2708	1.82974e-29	2.22796e-27
USP18	399.499	-2.2854	0.321925	-7.09919	1.25494e-12	5.48731e-11
USP30-AS1	11.5407	-6.87967	1.71994	-3.99995	6.33568e-05	0.000776309
VAMP5	2164.74	-1.77928	0.205525	-8.65724	4.83338e-18	3.27214e-16
VASH2	39.8534	2.5103	0.614597	4.08447	4.41778e-05	0.000569988
VCAN	1787.85	2.59732	0.343825	7.55419	4.21463e-14	2.05848e-12
VEGFA	1109.02	-4.08022	0.498396	-8.18671	2.68465e-16	1.53832e-14
VEGFC	74.6898	-3.75356	0.78614	-4.77468	1.79997e-06	3.22377e-05
VEPH1	2203.66	2.68756	0.227196	11.8293	2.75543e-32	3.80423e-30
VGF	2301.43	-2.41401	0.309925	-7.78903	6.75255e-15	3.51333e-13
VGLL3	152.369	4.18351	1.0543	3.96805	7.24632e-05	0.000866691
WARS	104692	-5.31877	0.159937	-33.2554	1.70316e-242	4.97721e-239
WDFY2	2729.7	-1.31194	0.26256	-4.99671	5.83156e-07	1.16194e-05
WDHD1	432.07	1.2413	0.365139	3.39953	0.000675017	0.00594462
WDR12	709.076	1.12412	0.238125	4.72071	2.3502e-06	4.13325e-05
WDR25	411.878	-2.25827	0.240583	-9.38664	6.19446e-21	4.98228e-19
WDR45	1829.42	-1.20507	0.172096	-7.00231	2.51778e-12	1.04134e-10
WDR86	372.131	-2.25054	0.333767	-6.74284	1.55317e-11	5.90743e-10
WDR91	1375.21	1.14135	0.237021	4.81538	1.46917e-06	2.67501e-05
WIPF3	194.499	1.43655	0.488827	2.93878	0.00329507	0.0221109
WNK4	1418.06	-1.06495	0.34746	-3.06497	0.00217695	0.0157081
WNT5B	97.7643	1.05328	0.344616	3.05639	0.00224022	0.0161314
WNT9A	32.6612	-4.80033	0.830179	-5.78228	7.36935e-09	2.02213e-07
XAF1	913.379	-11.8099	1.39293	-8.47845	2.28213e-17	1.45509e-15
XBP1	5557.87	-1.6199	0.384098	-4.21742	2.47113e-05	0.000343334
XIRP1	99.6158	-9.69329	1.41905	-6.83081	8.44343e-12	3.29726e-10
XKR5	233.409	1.18635	0.261551	4.53582	5.73808e-06	9.35746e-05
XPOT	2419.59	-1.17191	0.182371	-6.42596	1.31038e-10	4.47878e-09
XPOTP1	225.807	-1.02712	0.352788	-2.91143	0.00359784	0.0237223
XRN1	6238.56	-1.43761	0.327532	-4.38921	1.13764e-05	0.000172406
XYLT1	5669.16	1.12908	0.160751	7.02378	2.15941e-12	9.05814e-11
YARS	4334.23	-1.54958	0.223543	-6.9319	4.1523e-12	1.67371e-10
YPEL5	1801.98	-1.11985	0.168887	-6.63077	3.3393e-11	1.20724e-09
Z97180.1	269.312	-1.15112	0.266558	-4.31845	1.57131e-05	0.000230555
ZBTB2	6138.05	1.30647	0.311018	4.20063	2.66175e-05	0.0003672
ZBTB21	1465.91	-1.28337	0.148841	-8.62248	6.55169e-18	4.36796e-16
ZBTB22	1221.48	-2.04401	0.16252	-12.5769	2.82744e-36	4.50695e-34
ZBTB46	238.36	-1.13687	0.292495	-3.88682	0.000101566	0.00116396
ZC3H12A	134.282	-1.09325	0.296477	-3.68746	0.000226502	0.00235138
ZC3H13	6459.72	1.19478	0.410801	2.9084	0.00363279	0.0238656
ZCCHC8	1037.67	-1.49242	0.159843	-9.33682	9.92723e-21	7.912e-19
ZDHHC4P1	15.0999	-6.68342	1.68903	-3.95697	7.59063e-05	0.000901111
ZFC3H1	620.793	1.01509	0.290004	3.50025	0.000464826	0.00432375
ZFP36	1524.6	-1.74587	0.302963	-5.76266	8.28005e-09	2.25439e-07
ZHX3	1296.95	1.57929	0.179324	8.80692	1.28628e-18	9.16813e-17
ZIC1	174.363	1.39595	0.256593	5.44032	5.31847e-08	1.2792e-06
ZMAT3	9082.38	1.39848	0.223202	6.26556	3.71498e-10	1.1952e-08
ZMYND15	19.6338	-2.934	0.853442	-3.43784	0.000586365	0.00528331
ZNF106	30275	1.67691	0.164089	10.2195	1.62109e-24	1.63357e-22
ZNF248	308.38	1.04684	0.227528	4.60093	4.20601e-06	7.05724e-05
ZNF274	419.043	-1.14468	0.299228	-3.82544	0.000130537	0.00145231
ZNF280A	189.775	1.43421	0.348121	4.11986	3.79108e-05	0.000500172
ZNF284	89.5829	1.18169	0.361279	3.27085	0.00107225	0.00874457
ZNF286A	214.029	1.16021	0.269393	4.30675	1.65673e-05	0.000240274
ZNF30	87.3341	1.15459	0.353038	3.27043	0.00107383	0.00874936
ZNF37BP	1462.24	1.00423	0.285621	3.51597	0.000438148	0.00413259
ZNF419	658.098	-1.10918	0.252204	-4.39797	1.0927e-05	0.000166267
ZNF425	141.141	-1.01202	0.334878	-3.02205	0.00251072	0.0177298
ZNF433	124.291	-1.07576	0.320907	-3.35226	0.00080156	0.00685922
ZNF480	551.988	1.13914	0.370597	3.07381	0.00211348	0.015375
ZNF488	50.6897	3.06674	1.14713	2.67339	0.00750883	0.0425671
ZNF501	146.636	-1.40753	0.299873	-4.69374	2.68256e-06	4.6709e-05
ZNF503	650.49	1.5905	0.202246	7.86417	3.71559e-15	1.98626e-13
ZNF519	182.324	1.03206	0.284113	3.63256	0.000280627	0.0028295
ZNF608	2212.09	2.2724	0.229021	9.92221	3.33298e-23	3.07582e-21
ZNF672	2265.42	-1.49058	0.145647	-10.2342	1.39342e-24	1.41226e-22
ZNF674	177.957	-1.53426	0.284521	-5.39244	6.95066e-08	1.62065e-06
ZNF681	51.1469	1.46568	0.515299	2.84434	0.00445036	0.0280088
ZNF692	446.598	1.17099	0.243581	4.80738	1.52918e-06	2.76703e-05
ZNF703	798.628	1.56922	0.199266	7.87503	3.40669e-15	1.8323e-13
ZNF704	5754.14	1.59929	0.198984	8.0373	9.18431e-16	5.11231e-14
ZNF773	397.839	-1.09815	0.193604	-5.67213	1.41036e-08	3.69646e-07
ZNF804A	117.002	-1.32234	0.451395	-2.92945	0.00339565	0.0226574
ZNF850	130	1.11542	0.344626	3.23661	0.0012096	0.00960561
ZNF93	89.1489	1.27286	0.426246	2.98622	0.00282451	0.019475
ZNFX1	9976.86	-1.77305	0.155932	-11.3707	5.85075e-30	7.27567e-28
ZNRF1	336.887	1.06114	0.305027	3.47885	0.000503576	0.00463016
ZSWIM4	518.476	-1.4574	0.245621	-5.93356	2.96437e-09	8.47916e-08
ZYX	10226.1	-1.3621	0.205805	-6.61842	3.63069e-11	1.30185e-09

## Sheet: m238_IFNg_vs_FNg+Ulix_sig
	baseMean	log2FoldChange	lfcSE	stat	pvalue	padj
A4GALT	339.766	8.35516	0.759947	10.9944	4.06621e-28	2.31446e-26
AANAT	11.875	3.04133	0.954114	3.1876	0.0014346	0.00563799
AARS	7763.23	2.23406	0.215894	10.348	4.27395e-25	2.051e-23
AARS2	51.1359	1.34953	0.478953	2.81767	0.00483736	0.0164464
AASDHPPT	1419.54	1.24355	0.162459	7.65455	1.9399e-14	3.88189e-13
AASS	661.036	-1.34458	0.183354	-7.33321	2.24701e-13	4.01425e-12
AATK	2691.7	-1.23586	0.266681	-4.63422	3.58293e-06	2.4489e-05
ABAT	1570.77	-3.36054	0.251293	-13.373	8.70039e-41	1.0487e-38
ABCA13	16.964	4.93808	1.82956	2.69906	0.00695366	0.0225419
ABCA2	3440.03	-1.09409	0.281908	-3.88102	0.00010402	0.000533001
ABCA3	181.493	-1.29315	0.355405	-3.63851	0.00027422	0.00129114
ABCA6	531.737	1.85617	0.288065	6.44356	1.16702e-10	1.54879e-09
ABCA7	1202.98	-1.24958	0.230463	-5.42202	5.89285e-08	5.44412e-07
ABCB4	15.4439	-3.79283	1.07407	-3.53128	0.000413556	0.00187316
ABCB5	792.201	-5.94997	0.568319	-10.4694	1.19377e-25	5.88017e-24
ABCC5	2893.43	-1.43012	0.192834	-7.41633	1.20409e-13	2.2228e-12
ABCE1	1876.18	1.96155	0.243691	8.04936	8.3231e-16	1.89709e-14
ABCF2	758.104	1.19511	0.165816	7.20741	5.7025e-13	9.72939e-12
ABCG2	123.412	1.2089	0.410226	2.9469	0.00320975	0.0114724
ABHD11	542.413	1.11658	0.199873	5.58646	2.31743e-08	2.26558e-07
ABHD11-AS1	82.1859	-1.25211	0.44455	-2.81658	0.0048538	0.0164913
ABHD17C	2332.44	4.21412	0.188013	22.414	2.87579e-111	3.27377e-108
ABHD2	10336.6	1.16404	0.199932	5.82216	5.80907e-09	6.17074e-08
ABHD3	496.722	1.06623	0.360636	2.95652	0.0031113	0.0111594
ABHD4	715.568	-1.6891	0.182651	-9.24768	2.2942e-20	7.60686e-19
ABI2	3231.26	1.18183	0.166811	7.08484	1.39206e-12	2.26746e-11
ABI3BP	144.328	-1.05201	0.323329	-3.2537	0.00113914	0.00460486
ABLIM1	693.441	-2.26335	0.382766	-5.91315	3.35629e-09	3.68974e-08
ABLIM3	819.319	-1.28207	0.181064	-7.08075	1.43381e-12	2.32991e-11
ABTB2	607.748	3.37982	0.231175	14.6202	2.08929e-48	4.03882e-46
AC002563.1	21.1792	2.31623	0.905718	2.55734	0.0105475	0.0320549
AC003986.2	13.0451	2.81816	1.00492	2.80436	0.00504162	0.0170475
AC004076.2	47.3816	-1.56777	0.525481	-2.9835	0.00284974	0.0103444
AC004264.1	214.69	4.60942	0.368006	12.5254	5.42338e-36	5.29193e-34
AC004656.1	486.096	-2.33711	0.206458	-11.32	1.04457e-29	6.79503e-28
AC004771.3	19.3124	-1.82827	0.715948	-2.55363	0.0106605	0.0323383
AC004803.1	111.904	-1.07865	0.349458	-3.08665	0.00202427	0.00764315
AC004865.2	13.4933	-3.63911	1.07227	-3.39385	0.000689178	0.0029476
AC004877.1	18.5364	-1.8462	0.771594	-2.3927	0.0167247	0.047618
AC004877.2	27.7974	-1.46638	0.596925	-2.45656	0.0140276	0.0409517
AC004889.1	33.6772	-2.29078	0.695053	-3.29584	0.00098129	0.00403686
AC004923.4	19.7703	-2.13961	0.707657	-3.02351	0.00249859	0.00920177
AC004943.2	54.8116	1.35983	0.455355	2.98631	0.00282365	0.0102624
AC004980.1	136.766	2.1304	0.348249	6.11747	9.50724e-10	1.12739e-08
AC004982.1	15.4214	-3.05404	0.973288	-3.13786	0.00170189	0.00657334
AC004982.2	63.0358	-2.0105	0.518621	-3.87662	0.000105917	0.000542044
AC005046.1	136.914	-1.86424	0.385408	-4.83705	1.31781e-06	9.71342e-06
AC005154.2	55.8067	-1.616	0.548812	-2.94454	0.00323435	0.0115442
AC005332.5	82.8681	-1.23612	0.422525	-2.92555	0.00343849	0.0121879
AC005332.6	672.335	-1.10563	0.270849	-4.08209	4.46331e-05	0.000246317
AC005498.3	21.4544	-1.65022	0.694805	-2.37509	0.0175447	0.0496217
AC005519.1	65.5916	-1.66687	0.488545	-3.41192	0.000645082	0.00277797
AC005540.1	66.1725	1.41863	0.448407	3.1637	0.00155776	0.00607654
AC005618.1	20.6957	-2.05872	0.751619	-2.73904	0.00616187	0.0202942
AC005736.1	44.4104	-1.43986	0.517047	-2.78477	0.0053565	0.017964
AC005740.1	74.3501	-2.85325	0.444861	-6.41381	1.41925e-10	1.85945e-09
AC005746.1	25.3324	-1.6427	0.652516	-2.51748	0.0118197	0.0353314
AC005899.6	4.43823	-4.65908	1.94202	-2.3991	0.0164356	0.0469056
AC006026.1	66.9265	1.88105	0.47117	3.99229	6.5437e-05	0.000349731
AC006058.1	1635.79	-2.74833	0.245398	-11.1995	4.10151e-29	2.50131e-27
AC006058.4	530.257	-2.68084	0.301523	-8.891	6.05621e-19	1.79852e-17
AC006480.2	30.5732	-1.48422	0.555019	-2.67419	0.0074911	0.0239956
AC006504.1	44.2771	2.84276	0.60378	4.70827	2.49823e-06	1.75975e-05
AC007040.2	350.771	-4.71765	0.328466	-14.3627	8.87497e-47	1.55433e-44
AC007114.2	30.6352	-1.8098	0.693912	-2.60811	0.00910442	0.028318
AC007240.1	19.3633	6.17443	1.59849	3.86267	0.000112156	0.000570976
AC007336.3	20.5118	-3.88038	0.921878	-4.20921	2.56266e-05	0.000149053
AC007448.3	10.553	-2.55025	1.04242	-2.44648	0.014426	0.0419475
AC007448.4	21.233	-2.12594	0.756292	-2.811	0.00493879	0.0167412
AC007546.2	144.859	-3.84551	0.421335	-9.12696	7.04522e-20	2.21417e-18
AC007608.1	14.5613	-2.93864	0.981925	-2.99274	0.00276488	0.0100631
AC007608.3	11.9536	-2.6929	0.990546	-2.7186	0.00655589	0.0214287
AC007611.1	34.1814	-2.30352	0.681101	-3.38205	0.000719471	0.00305992
AC007750.1	161.674	-1.47848	0.586655	-2.52018	0.0117295	0.0350977
AC007878.1	84.221	-1.01062	0.417572	-2.42022	0.0155113	0.044672
AC007906.2	47.9399	-1.84767	0.481722	-3.83555	0.000125284	0.000632472
AC007991.4	152.085	-2.02567	0.398403	-5.08448	3.68625e-07	2.99623e-06
AC008105.3	32.1806	-1.88391	0.685763	-2.74717	0.00601113	0.0198828
AC008147.2	186.23	-1.5728	0.507914	-3.09659	0.00195759	0.00743244
AC008149.1	126.227	1.40732	0.453266	3.10484	0.00190385	0.00725395
AC008163.1	11.3059	7.34028	1.77706	4.13057	3.61858e-05	0.000204097
AC008743.1	25.0212	-1.71907	0.696764	-2.46721	0.013617	0.0398835
AC008991.2	9.76469	-4.955	1.92136	-2.57891	0.00991139	0.0304352
AC009019.1	19.5347	3.13723	0.827902	3.78937	0.00015103	0.000750607
AC009041.2	911.259	1.16972	0.213924	5.4679	4.55409e-08	4.26888e-07
AC009061.2	52.3973	-2.13216	0.537819	-3.96446	7.35636e-05	0.000388503
AC009093.1	19.246	3.77175	1.089	3.46351	0.000533173	0.00234447
AC009093.4	9.50332	7.54496	1.83846	4.10396	4.06132e-05	0.000226688
AC009113.1	88.9923	-1.55301	0.447088	-3.4736	0.000513523	0.00226682
AC009120.1	39.1497	-1.58638	0.585308	-2.71034	0.0067215	0.0218828
AC009120.2	138.624	-1.62265	0.298317	-5.43935	5.34755e-08	4.96946e-07
AC009120.3	30.9889	-1.59448	0.632929	-2.51921	0.0117617	0.0351814
AC009148.1	9.05964	-4.16782	1.40641	-2.96346	0.00304205	0.0109455
AC009159.3	22.1714	-3.12565	0.814909	-3.83558	0.000125271	0.000632472
AC009275.1	17.9967	-2.48499	0.920458	-2.69973	0.00693954	0.0225068
AC009299.2	319.968	-1.19066	0.37079	-3.21115	0.00132204	0.00525038
AC009336.1	21.5861	-2.15837	0.763762	-2.82597	0.00471379	0.0160876
AC009336.2	21.5103	-1.62394	0.677471	-2.39706	0.016527	0.0471205
AC009495.2	16.9349	-6.38332	1.6282	-3.92048	8.83725e-05	0.000458673
AC009506.1	28.4291	-1.39545	0.586133	-2.38078	0.0172759	0.0489763
AC009562.1	7.00332	-4.94525	2.03462	-2.43055	0.015076	0.0435715
AC009652.1	14.8212	4.03602	1.04299	3.86967	0.000108984	0.000556629
AC009690.2	74.4508	-1.01778	0.394127	-2.58236	0.00981264	0.0301636
AC009804.1	5.05486	5.6945	2.2695	2.50914	0.0121026	0.0360615
AC009812.1	61.1177	-1.33847	0.445028	-3.0076	0.00263316	0.00964536
AC009950.1	61.8104	-1.70941	0.450814	-3.79184	0.000149534	0.000743716
AC009955.4	9.9796	-3.25414	1.29471	-2.51341	0.0119569	0.0356844
AC010168.2	100.764	-1.60383	0.380971	-4.20983	2.55559e-05	0.000148769
AC010201.2	46.5385	-1.3656	0.472248	-2.8917	0.00383159	0.0133946
AC010207.1	8.19497	-3.87862	1.4387	-2.69592	0.00701952	0.0227303
AC010536.1	16.9767	2.67434	0.869291	3.07646	0.00209473	0.00788885
AC010618.3	82.4034	1.17165	0.381539	3.07086	0.00213444	0.00801773
AC010761.1	72.5971	1.41261	0.462299	3.05561	0.00224601	0.00838459
AC011008.2	52.8502	-1.21556	0.477358	-2.54642	0.0108833	0.0329313
AC011477.2	51.643	-1.33027	0.491993	-2.70384	0.00685432	0.0222727
AC011503.2	44.2208	3.28421	0.64196	5.11591	3.12235e-07	2.57701e-06
AC011504.1	405.02	-2.23676	0.289086	-7.73734	1.01522e-14	2.08236e-13
AC011700.1	11.2257	2.82868	0.974304	2.90329	0.00369269	0.01297
AC011815.3	35.6673	-1.74495	0.564972	-3.08855	0.00201136	0.00760267
AC011912.1	46.9562	1.68773	0.576944	2.92528	0.00344142	0.0121919
AC012020.1	31.1886	-1.38119	0.561393	-2.4603	0.0138822	0.0405849
AC012065.5	19.6784	1.98674	0.795625	2.49708	0.0125222	0.0371441
AC012073.1	80.5002	1.70313	0.449987	3.78484	0.00015381	0.000763311
AC012085.1	166.386	1.19309	0.315887	3.77695	0.000158758	0.000786156
AC012181.1	31.5493	1.92202	0.683613	2.81156	0.00493021	0.0167149
AC012181.2	17.644	2.55666	0.842885	3.03323	0.00241953	0.00895403
AC012313.10	57.1164	-1.20937	0.456799	-2.64748	0.00810938	0.0256513
AC012313.3	97.2297	-1.01033	0.397662	-2.54067	0.0110639	0.033384
AC012507.2	9.93938	2.9916	1.20187	2.48912	0.0128061	0.0378659
AC012512.1	175.6	1.7922	0.316209	5.66778	1.44658e-08	1.46019e-07
AC012531.1	246.152	-1.04369	0.315178	-3.31142	0.000928221	0.00384312
AC012594.1	35.2797	-5.7681	0.982393	-5.87148	4.31912e-09	4.66296e-08
AC012651.1	62.6355	-2.19264	0.513003	-4.27414	1.91879e-05	0.000114629
AC013470.2	8.62691	-3.53323	1.38915	-2.54344	0.0109766	0.0331695
AC015656.1	61.167	-1.44344	0.526565	-2.74124	0.00612086	0.0201904
AC015712.2	5571.21	4.39566	0.301476	14.5805	3.73955e-48	7.09511e-46
AC015712.7	177.961	4.22883	0.34531	12.2465	1.75444e-34	1.53633e-32
AC015802.1	40.0954	-2.056	0.509987	-4.03147	5.54281e-05	0.000300311
AC015802.6	462.756	-2.39547	0.372371	-6.43302	1.25095e-10	1.64737e-09
AC015849.6	106.333	1.78674	0.669759	2.66773	0.00763651	0.0244156
AC015871.3	270.967	-1.27075	0.239806	-5.29909	1.16383e-07	1.02704e-06
AC015971.1	73.6171	-1.25988	0.472641	-2.66561	0.0076849	0.0245473
AC016738.1	57.9931	2.09828	0.47364	4.43013	9.4177e-06	5.96859e-05
AC017033.1	11.9149	3.38647	1.12927	2.9988	0.00271043	0.00988948
AC017067.1	39.0841	3.32331	0.604597	5.49674	3.86875e-08	3.65153e-07
AC017100.1	123.945	3.04656	0.426299	7.14653	8.89983e-13	1.49114e-11
AC018410.2	35.5619	-1.37941	0.514946	-2.67874	0.00738996	0.0237199
AC018413.1	23.9575	2.60455	0.669676	3.88927	0.000100548	0.00051676
AC018638.6	6.28882	-3.94326	1.48146	-2.66174	0.00777385	0.0247776
AC018647.1	7.57839	-5.69367	1.89271	-3.00822	0.00262786	0.00962767
AC018755.3	16.4343	-2.33309	0.920115	-2.53565	0.0112238	0.0337868
AC018809.2	113.053	-1.10592	0.329153	-3.35991	0.000779692	0.00329144
AC019069.1	113.006	2.19029	0.372492	5.8801	4.10014e-09	4.45e-08
AC019270.1	13.5668	3.2009	1.02314	3.12851	0.00175695	0.0067596
AC020763.3	58.4712	-1.48378	0.489569	-3.0308	0.00243907	0.00901823
AC020951.1	157.506	-1.12236	0.321667	-3.48919	0.000484492	0.00215119
AC021945.1	16.3132	2.87146	0.989542	2.90181	0.00371015	0.0130179
AC022007.1	58.5943	-1.1913	0.494346	-2.40985	0.0159589	0.0457747
AC022146.2	5.59348	-6.30999	2.06241	-3.05953	0.00221686	0.00828785
AC022400.7	247.147	-1.00852	0.253291	-3.98168	6.84304e-05	0.000363548
AC022497.1	43.5746	2.15426	0.689854	3.12277	0.00179158	0.00686962
AC023043.4	13.3822	2.5958	0.92673	2.80103	0.00509391	0.0171874
AC023154.1	8.19192	4.6111	1.77276	2.60109	0.00929286	0.028834
AC023593.1	180.191	2.40112	0.350894	6.84287	7.76247e-12	1.17215e-10
AC023818.1	73.7891	-1.25339	0.496109	-2.52643	0.0115228	0.034555
AC023906.4	34.8042	-2.39396	0.608419	-3.93473	8.32899e-05	0.000434383
AC023906.5	52.4569	-1.2066	0.471376	-2.55975	0.0104748	0.0318964
AC024267.3	19.108	-1.81914	0.725299	-2.50812	0.0121376	0.0361465
AC024580.1	50.0377	-2.03694	0.476185	-4.27763	1.88896e-05	0.000112979
AC024909.2	108.717	1.88251	0.360046	5.22853	1.70862e-07	1.47045e-06
AC025171.2	143.784	-1.48865	0.31924	-4.6631	3.11477e-06	2.15043e-05
AC025265.1	24.9399	-2.6396	0.749162	-3.5234	0.000426053	0.00192254
AC025470.2	67.2211	4.85526	0.802095	6.05323	1.41973e-09	1.64174e-08
AC025917.1	24.1856	-2.86731	0.785303	-3.65121	0.000261004	0.00123487
AC026254.2	4.32052	-5.15411	2.09444	-2.46085	0.0138607	0.0405336
AC026401.3	325.089	1.63661	0.277023	5.90785	3.46602e-09	3.80409e-08
AC026951.1	39.1809	3.40137	0.879321	3.86818	0.000109652	0.000559345
AC027117.1	41.6785	-6.43102	1.07812	-5.96503	2.44596e-09	2.74932e-08
AC027117.2	9.1202	-5.85949	1.80055	-3.25427	0.00113685	0.00459655
AC027228.2	28.5625	3.4156	0.823972	4.14529	3.39389e-05	0.000192537
AC027601.3	15.8191	-2.44795	1.01836	-2.40382	0.0162249	0.0464011
AC027612.3	106.297	2.23507	0.434314	5.14621	2.65799e-07	2.22239e-06
AC027644.3	17.1771	-2.11478	0.80049	-2.64186	0.00824524	0.0259968
AC027796.4	52.3685	-1.73841	0.45434	-3.82623	0.00013012	0.00065527
AC034198.2	11.7131	-2.43654	0.932499	-2.61291	0.00897749	0.0279784
AC036108.2	197.353	-1.66131	0.308118	-5.39178	6.97626e-08	6.38172e-07
AC036214.1	7.27518	5.73363	1.81604	3.15721	0.00159287	0.00619344
AC037198.1	55.6377	-1.0996	0.438891	-2.5054	0.0122312	0.0363864
AC037450.1	6.16014	4.93156	1.82562	2.7013	0.0069069	0.0224187
AC037459.3	604.868	1.86231	0.263752	7.06085	1.65487e-12	2.66588e-11
AC046143.1	58.9813	2.12714	0.464499	4.57943	4.66255e-06	3.12001e-05
AC046185.3	98.6525	-1.04952	0.372566	-2.81701	0.00484734	0.0164749
AC048382.5	8.51539	-3.49262	1.38534	-2.52113	0.0116978	0.0350233
AC055854.1	9.35954	5.1423	1.6878	3.04675	0.00231329	0.00859502
AC060766.1	109.58	-1.703	0.372347	-4.5737	4.79176e-06	3.20143e-05
AC060766.4	48.2422	-1.41156	0.50363	-2.80278	0.00506637	0.0171142
AC060766.5	22.8351	-1.85952	0.739425	-2.51481	0.0119095	0.0355644
AC060766.7	120.682	-1.47624	0.337431	-4.37493	1.21472e-05	7.51082e-05
AC063952.1	46.1357	-3.2333	0.607825	-5.31945	1.0408e-07	9.24449e-07
AC064850.1	38.2514	2.49999	0.837228	2.98603	0.00282625	0.0102682
AC064875.1	264.838	2.61266	0.354584	7.36825	1.72884e-13	3.1378e-12
AC066613.1	19.1162	-2.19655	0.772451	-2.84361	0.00446059	0.0153307
AC068234.2	6.28327	4.87	1.81256	2.68681	0.00721389	0.0232494
AC068282.1	26.3369	-2.36461	0.685047	-3.45175	0.000556955	0.00243858
AC068580.3	88.9858	-2.16419	0.418335	-5.17334	2.29941e-07	1.9478e-06
AC068580.4	75.6587	-1.66375	0.551675	-3.01582	0.00256288	0.00940639
AC068700.1	14.4752	-3.02056	0.922982	-3.27261	0.00106558	0.00434262
AC068831.7	294.864	2.74097	0.421566	6.50187	7.93285e-11	1.06313e-09
AC068860.1	20.9955	-5.77847	1.64128	-3.52071	0.000430393	0.00193871
AC068870.2	25.0426	-1.85469	0.729133	-2.54369	0.0109688	0.0331507
AC069209.1	70.5212	-2.54709	0.650311	-3.91672	8.97604e-05	0.000465137
AC069499.1	49.4238	1.84781	0.587525	3.14508	0.00166043	0.00642322
AC073050.1	6.85413	4.77329	1.8931	2.52141	0.0116884	0.0350003
AC073111.5	201.16	-1.4125	0.333801	-4.23157	2.32069e-05	0.000136412
AC073130.3	62.1854	1.23304	0.450034	2.73987	0.00614626	0.0202546
AC073136.1	372.071	2.43621	0.218711	11.139	8.10585e-29	4.7715e-27
AC073573.1	25.4991	-1.98873	0.71698	-2.77376	0.0055412	0.0185137
AC073957.3	237.664	-1.82061	0.330042	-5.51629	3.46234e-08	3.28914e-07
AC074143.1	50.0307	-1.32784	0.475485	-2.79261	0.00522841	0.0175862
AC078880.3	33.5457	1.63625	0.558186	2.93137	0.00337472	0.0119847
AC078923.1	27.2356	2.88188	0.732096	3.93648	8.26848e-05	0.000431887
AC079753.1	14.4013	3.66752	1.1316	3.241	0.00119113	0.00479047
AC080038.3	68.8904	1.44488	0.371901	3.88511	0.000102283	0.000524757
AC083829.1	13.0594	3.98326	1.09656	3.6325	0.000280684	0.00131854
AC083837.2	16.1695	-2.29922	0.921408	-2.49534	0.0125838	0.0373053
AC083862.2	226.782	-1.50504	0.446382	-3.37163	0.00074725	0.00316689
AC083949.1	16.6219	2.15579	0.892825	2.41457	0.0157539	0.045288
AC084018.2	60.1684	-1.32172	0.46648	-2.8334	0.00460562	0.0157658
AC087280.2	4.86899	5.80878	1.95337	2.97372	0.00294218	0.0106318
AC087385.1	73.5838	-1.74127	0.548031	-3.17732	0.00148645	0.00582277
AC087762.2	43.1977	2.86363	0.604587	4.7365	2.17436e-06	1.54597e-05
AC090114.2	336.813	-1.55699	0.250776	-6.20869	5.34296e-10	6.5029e-09
AC090181.2	71.0726	-1.60139	0.406773	-3.93681	8.25736e-05	0.000431417
AC090181.3	131.193	-1.66264	0.315703	-5.26647	1.39074e-07	1.21319e-06
AC090204.1	413.355	-1.293	0.236284	-5.47224	4.44378e-08	4.1693e-07
AC090241.2	34.1991	1.65752	0.627664	2.64077	0.00827173	0.0260603
AC090409.1	53.6297	1.87835	0.555432	3.38178	0.000720178	0.00306165
AC090673.1	139.24	2.58147	0.356431	7.24254	4.40344e-13	7.608e-12
AC091057.1	439.434	2.32829	0.57418	4.05498	5.01388e-05	0.000273826
AC091057.6	70.5275	2.86314	0.535699	5.34468	9.05784e-08	8.11207e-07
AC091173.1	8.88064	6.72878	1.87382	3.59094	0.000329482	0.0015199
AC091286.1	20.9737	-2.28674	0.862218	-2.65216	0.00799793	0.0253536
AC091305.1	5.81321	5.07814	2.13264	2.38115	0.0172586	0.048934
AC091965.2	5.68531	5.87181	2.02094	2.90549	0.00366682	0.0128946
AC091965.4	8.62432	3.35183	1.41055	2.37626	0.017489	0.0494912
AC092053.3	30.4576	3.81803	0.702673	5.43357	5.52371e-08	5.11924e-07
AC092127.2	40.1013	-1.76242	0.552691	-3.1888	0.00142865	0.00561997
AC092279.2	37.4685	-1.52661	0.570058	-2.67799	0.00740664	0.0237585
AC092614.1	11.6179	-2.29711	0.917463	-2.50376	0.012288	0.036529
AC092718.4	76.9646	2.18076	0.450756	4.838	1.3115e-06	9.67273e-06
AC092902.2	196.588	-3.83416	0.410302	-9.34473	9.21268e-21	3.15681e-19
AC092902.5	107.277	-2.79494	0.383014	-7.29725	2.93718e-13	5.17505e-12
AC092903.2	17.7397	-3.10198	0.866955	-3.57801	0.000346214	0.00159088
AC092944.1	25.1363	-1.76431	0.701651	-2.51451	0.0119197	0.035589
AC092969.1	22.3063	-2.86639	0.814638	-3.5186	0.000433822	0.00195115
AC092999.1	7.59918	-3.63923	1.29802	-2.80368	0.00505238	0.0170754
AC093155.1	242.994	1.23282	0.253519	4.86284	1.15715e-06	8.63797e-06
AC093512.2	34.4612	2.40138	0.588396	4.08123	4.47977e-05	0.000247159
AC093535.2	143.398	-2.51121	0.360983	-6.95658	3.48637e-12	5.47008e-11
AC093690.1	28.9426	-2.22377	0.683134	-3.25524	0.00113296	0.0045826
AC093724.1	209.829	1.63265	0.361283	4.51904	6.21209e-06	4.0708e-05
AC093797.1	24.9436	-1.8392	0.723327	-2.54269	0.0110002	0.0332249
AC094103.1	111.064	1.76104	0.346113	5.08806	3.61742e-07	2.9473e-06
AC096564.2	14.386	-2.80202	1.00102	-2.79916	0.00512363	0.0172707
AC096921.1	11.8871	-4.60215	1.30794	-3.51863	0.00043378	0.00195115
AC096921.2	75.7378	-2.75201	0.506324	-5.43527	5.47128e-08	5.07294e-07
AC097461.1	27.3815	3.09214	0.783701	3.94556	7.96137e-05	0.000417015
AC097639.1	72.3938	-1.07408	0.434472	-2.47216	0.0134299	0.0394144
AC097662.1	40.3526	-1.8259	0.554134	-3.29506	0.000984024	0.00404567
AC098591.1	140.09	2.00117	0.295668	6.76831	1.30298e-11	1.9153e-10
AC099552.4	17.6405	-1.90942	0.789046	-2.41991	0.0155243	0.0446906
AC099850.3	118.773	2.44832	0.412228	5.93923	2.86369e-09	3.18048e-08
AC100788.1	61.3839	-2.70658	0.489039	-5.53449	3.12139e-08	2.9916e-07
AC100788.2	257.197	-2.98495	0.281268	-10.6125	2.60744e-26	1.35263e-24
AC100821.1	31.2463	1.85081	0.580297	3.18942	0.00142561	0.00560909
AC102945.2	199.376	-2.41762	0.297341	-8.1308	4.26457e-16	1.00212e-14
AC102953.2	153.504	-1.08127	0.305994	-3.53363	0.000409898	0.00185947
AC103740.1	25.7892	-2.70555	0.887939	-3.047	0.00231139	0.00859126
AC104115.2	30.4924	-1.76183	0.562268	-3.13344	0.00172771	0.00666087
AC104581.4	80.084	-1.43613	0.404422	-3.55106	0.000383681	0.001751
AC104695.3	15.7895	-3.4372	1.02941	-3.33902	0.000840751	0.00351732
AC104793.1	5.5331	-5.90967	2.01189	-2.93737	0.00331007	0.0117836
AC105020.1	323.347	1.93856	0.281448	6.88783	5.66498e-12	8.70826e-11
AC105046.1	37.7307	7.61107	1.5231	4.9971	5.81977e-07	4.58488e-06
AC106820.4	76.6667	-1.73876	0.423013	-4.11042	3.94941e-05	0.000220872
AC107959.3	11.8653	6.39879	1.71307	3.73528	0.000187507	0.000915682
AC108062.1	45.1428	-2.34013	0.578606	-4.04443	5.24516e-05	0.000285619
AC108472.1	20.3754	-3.20776	1.19631	-2.68138	0.00733196	0.0235669
AC108488.1	46.5721	-1.61139	0.477782	-3.37265	0.000744496	0.00315652
AC110048.2	77.5354	-2.87548	0.652545	-4.40656	1.05023e-05	6.58516e-05
AC110285.1	693.179	-2.30097	0.290126	-7.93093	2.17506e-15	4.75657e-14
AC110285.2	211.861	-1.6092	0.468814	-3.43249	0.000598056	0.00259415
AC110285.6	20.5277	-2.36788	0.816054	-2.90163	0.00371232	0.0130233
AC112777.1	268.521	4.37962	0.641227	6.83006	8.48763e-12	1.27788e-10
AC114296.1	11.8743	-5.75826	1.73896	-3.31132	0.000928568	0.00384312
AC116366.1	126.705	-1.27182	0.342213	-3.71646	0.000202035	0.000980552
AC118344.2	503.838	-1.87084	0.271622	-6.88768	5.67091e-12	8.71085e-11
AC119427.1	10.7894	3.09727	1.13784	2.72207	0.00648737	0.0212251
AC122129.1	326.392	-1.77519	0.420123	-4.22541	2.38509e-05	0.000139717
AC122688.3	443.654	-1.95738	0.229261	-8.53779	1.36817e-17	3.68399e-16
AC124319.2	269.27	-1.08778	0.267949	-4.05965	4.9146e-05	0.000269121
AC124798.1	85.0223	2.52139	0.51386	4.90677	9.25889e-07	7.05293e-06
AC124947.2	6.65995	-4.56672	1.89723	-2.40705	0.0160821	0.0460765
AC126118.1	23.0536	-1.60791	0.668164	-2.40645	0.0161082	0.046119
AC127070.4	32.2589	-2.04989	0.577528	-3.54942	0.000386085	0.0017604
AC127496.7	72.4563	-1.94728	0.402208	-4.84146	1.28889e-06	9.52419e-06
AC131009.4	40.3286	-1.9205	0.532704	-3.6052	0.000311918	0.0014467
AC132812.1	110.058	-1.23542	0.332486	-3.71569	0.000202647	0.000983291
AC132938.5	101.475	-1.94068	0.353426	-5.49106	3.9953e-08	3.7675e-07
AC133106.1	15.171	-5.52209	1.64691	-3.353	0.000799406	0.00336082
AC134043.2	23.8929	2.28326	0.749281	3.04727	0.00230933	0.00858656
AC135048.4	20.6088	-2.09956	0.714906	-2.93684	0.00331573	0.0117977
AC137932.3	63.7189	1.65888	0.39325	4.21838	2.46068e-05	0.000143611
AC138969.1	118.303	1.74373	0.492087	3.54354	0.000394792	0.00179691
AC139100.1	49.313	-1.45486	0.512773	-2.83723	0.00455065	0.0155958
AC139795.2	45.5267	-1.21905	0.491189	-2.48184	0.0130707	0.0384967
AC142472.1	32.7072	-1.5586	0.612473	-2.54477	0.0109348	0.0330773
AC144831.1	53.8561	-2.25423	0.542203	-4.15753	3.21705e-05	0.000183367
AC145207.5	57.2399	1.82898	0.470015	3.89132	9.97008e-05	0.000512794
AC145676.1	46.8528	1.93342	0.463987	4.16696	3.08687e-05	0.000176684
AC147651.3	234.118	1.54859	0.291417	5.31398	1.07255e-07	9.51308e-07
AC211433.1	51.9895	-1.20233	0.433591	-2.77297	0.00555481	0.0185441
AC234582.1	36.5799	-1.90515	0.670558	-2.84114	0.00449524	0.0154321
AC234917.2	194.599	-1.79591	0.342069	-5.25014	1.51983e-07	1.31724e-06
AC243562.2	62.7399	-1.6934	0.492348	-3.43943	0.000582947	0.00253613
AC243964.3	137.914	1.63651	0.313928	5.213	1.85808e-07	1.58973e-06
AC244033.2	70.3408	1.5636	0.392151	3.98723	6.68485e-05	0.000356345
AC244517.1	15.4642	-3.05503	1.16418	-2.62419	0.00868546	0.0272173
AC244517.7	23.925	-2.51273	0.73656	-3.41143	0.000646222	0.00278071
AC245060.5	49.1998	-2.10577	0.533384	-3.94794	7.88252e-05	0.000413414
AC254633.1	263.469	-1.76599	0.36863	-4.79067	1.66225e-06	1.2023e-05
ACAD10	726.69	-1.18783	0.221331	-5.36676	8.01626e-08	7.24256e-07
ACADS	491.364	-1.03247	0.223547	-4.6186	3.86338e-06	2.62592e-05
ACAN	3222.85	-2.71729	0.947911	-2.86661	0.00414897	0.0143828
ACAP1	60.3479	-1.66675	0.432785	-3.85122	0.000117532	0.000596272
ACBD4	412.04	-1.87304	0.314812	-5.9497	2.68628e-09	3.00462e-08
ACBD5	1628.73	-1.33751	0.160978	-8.30867	9.67835e-17	2.42741e-15
ACCS	592.105	-1.65429	0.203348	-8.13528	4.10993e-16	9.66894e-15
ACKR1	40.4901	-2.24143	0.567676	-3.94844	7.86635e-05	0.000412712
ACOT7	3124.06	1.68172	0.143556	11.7147	1.0712e-31	7.75619e-30
ACOX2	172.858	1.86866	0.262445	7.1202	1.0777e-12	1.78956e-11
ACP7	144.934	3.27227	0.480976	6.80339	1.02185e-11	1.52363e-10
ACPP	23.0851	2.09692	0.715578	2.93038	0.00338547	0.0120145
ACSF2	320.704	-1.54807	0.220255	-7.02853	2.08724e-12	3.33616e-11
ACSL1	2809.82	-1.66697	0.13974	-11.9291	8.35061e-33	6.68408e-31
ACSL3	6505.13	1.83491	0.209681	8.75095	2.11569e-18	6.08885e-17
ACSS2	1325.1	1.23685	0.207419	5.96305	2.47574e-09	2.78127e-08
ACSS3	302.924	2.1514	0.305856	7.03402	2.00662e-12	3.21483e-11
ACTA2	440.319	-1.48176	0.215568	-6.87372	6.25475e-12	9.56464e-11
ACTL6A	1317.33	1.32877	0.258943	5.13153	2.87403e-07	2.38912e-06
ACTN1	8084.62	2.6506	0.336047	7.88759	3.08085e-15	6.65224e-14
ACTN2	110.779	1.2637	0.332717	3.79813	0.000145794	0.000726702
ACY1	138.49	1.03875	0.43241	2.40223	0.0162955	0.0465641
ADAM12	2780.85	1.44598	0.441804	3.27291	0.00106446	0.00433979
ADAM23	729.368	-2.37886	0.327264	-7.26895	3.62303e-13	6.32363e-12
ADAMTS1	4868.75	4.38077	0.313648	13.9672	2.47297e-44	3.57847e-42
ADAMTS14	42.1377	-2.06865	0.831627	-2.48747	0.0128656	0.0380142
ADAMTS15	796.589	-6.16973	0.893183	-6.90757	4.93011e-12	7.64167e-11
ADAMTS17	454.434	1.42109	0.357577	3.97423	7.06083e-05	0.000374052
ADAMTS3	745.248	3.05286	0.227488	13.4199	4.62583e-41	5.64214e-39
ADAMTS4	93.482	1.70524	0.341939	4.98697	6.1335e-07	4.81354e-06
ADAMTS6	494.548	2.22089	0.197331	11.2547	2.19621e-29	1.38045e-27
ADAMTS7	692.501	-1.454	0.198013	-7.34294	2.0895e-13	3.7657e-12
ADAMTS8	17.6463	-3.97316	1.48041	-2.68383	0.00727847	0.0234317
ADAMTS9	3361.29	2.77929	0.426786	6.51215	7.40828e-11	9.94777e-10
ADAMTS9-AS1	54.1067	3.31114	0.627774	5.27442	1.33176e-07	1.1652e-06
ADAMTSL1	38.6122	-2.1172	0.58461	-3.62156	0.000292834	0.00136721
ADAMTSL4-AS1	60.4669	1.33933	0.39329	3.40545	0.000660553	0.0028382
ADCY5	222.535	-1.34655	0.269316	-4.99988	5.73646e-07	4.5297e-06
ADCY7	389.687	1.16783	0.254855	4.58233	4.59823e-06	3.08118e-05
ADCY9	5787.97	-1.72192	0.206544	-8.33683	7.63061e-17	1.92798e-15
ADD3	6839.8	-2.10887	0.178944	-11.7851	4.66042e-32	3.4726e-30
ADD3-AS1	19.083	-2.68695	0.820046	-3.27658	0.00105071	0.00428802
ADGRB1	545.333	1.21142	0.276302	4.38443	1.16292e-05	7.2276e-05
ADGRG1	3712.75	2.8415	0.297492	9.55153	1.27797e-21	4.76994e-20
ADGRG5	120.251	5.71761	0.591005	9.67438	3.8742e-22	1.52081e-20
ADHFE1	119.002	-2.54995	0.476922	-5.34668	8.95846e-08	8.03008e-07
ADM	516.093	2.61498	0.396293	6.5986	4.15049e-11	5.74646e-10
ADM2	1302.2	5.31346	0.297014	17.8896	1.42096e-71	5.82339e-69
ADRA2A	27.2716	3.30613	1.12228	2.94589	0.00322023	0.0115018
ADRM1	2846.06	1.45887	0.167563	8.70635	3.13826e-18	8.85759e-17
ADSL	540.779	1.23655	0.197232	6.26953	3.62147e-10	4.51934e-09
ADSSL1	392.43	-3.07011	0.37271	-8.23726	1.76196e-16	4.32388e-15
AEN	2262.08	1.84045	0.27908	6.59469	4.26135e-11	5.89597e-10
AFAP1	7472.42	1.76344	0.156703	11.2534	2.22897e-29	1.39675e-27
AFF1	3209.14	-1.25729	0.16948	-7.4185	1.18454e-13	2.18867e-12
AGAP1	4394.88	-1.16732	0.127313	-9.16895	4.77658e-20	1.53412e-18
AGBL2	44.2935	-1.33389	0.474409	-2.81169	0.00492821	0.0167137
AGL	466.738	-1.04443	0.214101	-4.87822	1.07049e-06	8.06151e-06
AGMO	475.933	2.91484	0.380676	7.65701	1.9031e-14	3.8157e-13
AGO2	6735.25	1.31048	0.220355	5.94713	2.72891e-09	3.04399e-08
AGO4	1381.08	-1.28017	0.206496	-6.19949	5.66454e-10	6.87631e-09
AGPAT4	58.796	-2.87369	0.50286	-5.71469	1.09904e-08	1.12941e-07
AGPAT4-IT1	26.9802	-1.95103	0.67194	-2.90358	0.00368924	0.0129623
AHCYL2	1399.06	-2.03293	0.154957	-13.1193	2.55365e-39	2.81327e-37
AHNAK	150558	-1.73746	0.20636	-8.41954	3.77953e-17	9.75396e-16
AHR	3499.62	1.22532	0.20902	5.86222	4.56713e-09	4.90231e-08
AHSA2P	2153.55	-1.23115	0.146116	-8.42579	3.58322e-17	9.27069e-16
AIF1L	1162.45	-2.66991	0.375262	-7.11479	1.12087e-12	1.85523e-11
AIM2	2070.57	1.35874	0.223438	6.08107	1.19382e-09	1.39866e-08
AIMP2	607.893	1.33673	0.221645	6.03096	1.62992e-09	1.87002e-08
AK1	120.698	-1.16474	0.343573	-3.39008	0.000698718	0.00298117
AK2	2238.1	1.26199	0.186879	6.75299	1.4483e-11	2.11979e-10
AK3P3	45.3979	-1.88649	0.54816	-3.44151	0.000578487	0.00252154
AK5	134.359	-1.22301	0.361704	-3.38126	0.000721547	0.00306684
AK6	322.537	1.14259	0.239801	4.76474	1.89099e-06	1.35389e-05
AKAP12	2493.8	-1.13397	0.356712	-3.17894	0.00147813	0.00579127
AKAP9	3135.35	-1.37595	0.390624	-3.52243	0.000427608	0.00192839
AKNA	868.851	1.38402	0.289339	4.78339	1.72365e-06	1.24189e-05
AL008721.2	82.6112	-1.25422	0.420119	-2.98539	0.00283216	0.0102879
AL008729.1	169.894	-2.05575	0.397273	-5.17465	2.28333e-07	1.93498e-06
AL021707.2	118.627	-1.1743	0.350199	-3.35324	0.00079872	0.00335931
AL022069.1	69.114	-1.95951	0.496528	-3.94642	7.93268e-05	0.000415619
AL022069.2	50.0225	-1.54712	0.487476	-3.17374	0.00150486	0.00588701
AL023754.1	46.1651	-5.60581	1.06189	-5.27907	1.2984e-07	1.13893e-06
AL031282.1	26.9906	-1.55322	0.62503	-2.48504	0.0129539	0.0382365
AL031282.2	155.295	-1.65255	0.546184	-3.02564	0.00248111	0.00915054
AL031587.1	141.48	-1.69636	0.325145	-5.21723	1.81619e-07	1.55779e-06
AL031651.2	22.9371	-1.90478	0.796548	-2.3913	0.0167889	0.0477543
AL031846.2	96.76	-2.18637	0.449801	-4.86076	1.16937e-06	8.71963e-06
AL031985.3	41.7591	2.96735	0.582838	5.09122	3.55774e-07	2.90561e-06
AL033527.6	13.182	2.3697	0.994565	2.38265	0.0171884	0.0487484
AL034417.4	23.6066	2.11511	0.805519	2.62578	0.00864513	0.0271033
AL034428.1	11.0596	3.20451	1.04535	3.0655	0.00217304	0.0081478
AL035411.1	568.346	1.48579	0.254262	5.84353	5.11067e-09	5.45715e-08
AL035425.3	15.3594	-2.3944	0.855102	-2.80013	0.00510816	0.0172327
AL035456.1	43.5253	1.58014	0.566273	2.79042	0.00526397	0.0176971
AL035458.1	84.4727	1.132	0.3614	3.13226	0.00173468	0.00668271
AL035461.2	11.6428	3.12268	1.28447	2.43111	0.0150526	0.0435152
AL035681.1	134.416	1.4701	0.358765	4.09767	4.17337e-05	0.000231878
AL049779.2	37.3293	2.0719	0.65057	3.18475	0.00144879	0.00568501
AL049869.1	107.495	1.75065	0.375264	4.66511	3.08449e-06	2.13528e-05
AL078587.1	6.86426	-3.35868	1.31568	-2.55282	0.0106856	0.032395
AL109613.1	34.7587	-1.76481	0.561673	-3.14205	0.00167767	0.00648625
AL109976.1	49.265	-2.33237	0.579792	-4.02278	5.75163e-05	0.000310394
AL109983.1	6.37649	-4.46441	1.51963	-2.93783	0.00330522	0.0117705
AL121578.3	19.4655	7.54588	1.75963	4.28834	1.80015e-05	0.000107856
AL121753.2	82.5343	-1.85857	0.425536	-4.36761	1.25616e-05	7.74133e-05
AL121772.1	116.026	2.43901	0.401321	6.07745	1.22112e-09	1.42657e-08
AL121772.3	166.015	1.87409	0.29045	6.45235	1.10128e-10	1.46345e-09
AL121835.2	12.3817	-2.85587	0.990882	-2.88215	0.00394978	0.0137785
AL133268.1	511.173	1.74222	0.32039	5.4378	5.39437e-08	5.00616e-07
AL133367.1	70.3505	-2.17103	0.482853	-4.49625	6.91608e-06	4.50182e-05
AL135999.1	91.543	-1.73265	0.385762	-4.49149	7.07269e-06	4.5921e-05
AL136298.1	18.2471	-4.17279	1.17052	-3.56492	0.000363974	0.00166701
AL136988.2	55.1258	-1.20746	0.468596	-2.57677	0.00997286	0.0305965
AL138789.1	9.38242	3.10848	1.17675	2.64158	0.00825202	0.0260142
AL138999.2	16.0122	-2.16918	0.8167	-2.65603	0.0079066	0.0251107
AL139081.1	35.1946	-2.22173	0.59224	-3.75141	0.000175845	0.000864086
AL139241.1	774.229	4.40674	0.319374	13.7981	2.61765e-43	3.52884e-41
AL139383.1	417.2	-1.87708	0.202054	-9.28996	1.54343e-20	5.19319e-19
AL139407.1	63.3884	-1.77046	0.444242	-3.98535	6.73798e-05	0.000358804
AL157392.3	1968.6	1.68675	0.151061	11.1661	5.97805e-29	3.55061e-27
AL157937.1	36.9922	6.09178	1.0211	5.96592	2.4326e-09	2.73581e-08
AL157938.3	81.2805	-1.14957	0.371443	-3.09487	0.00196899	0.00746813
AL160262.1	21.2643	1.8428	0.756017	2.43751	0.0147889	0.0428506
AL161431.1	4.40419	-5.89784	2.19466	-2.68736	0.00720183	0.0232142
AL161719.1	142.19	-2.84223	0.36691	-7.74639	9.45421e-15	1.94114e-13
AL161891.1	253.098	3.84105	0.382369	10.0454	9.62628e-24	4.28809e-22
AL162457.2	72.6203	-3.65386	0.652261	-5.60184	2.1209e-08	2.08739e-07
AL162458.1	129.996	-1.47533	0.326208	-4.52267	6.10632e-06	4.01298e-05
AL353622.1	28.4833	-2.40785	0.650595	-3.701	0.000214752	0.0010359
AL353705.4	6.29033	4.93716	1.88442	2.61998	0.00879344	0.0274926
AL353763.2	56.1206	-1.13114	0.419396	-2.69707	0.00699526	0.0226624
AL353898.3	20.3115	-2.47085	0.869482	-2.84174	0.00448675	0.0154078
AL354751.1	12.311	-4.48438	1.65966	-2.70199	0.00689266	0.0223823
AL354793.1	7.34681	-5.55249	1.92978	-2.87726	0.00401141	0.0139745
AL355336.1	46.3373	-1.29351	0.500591	-2.58397	0.00976698	0.0300278
AL355338.1	58.4766	2.96244	0.516948	5.73062	1.00062e-08	1.03345e-07
AL355388.2	60.5988	1.94283	0.422359	4.59995	4.22601e-06	2.84975e-05
AL355488.1	130.77	-1.56017	0.373525	-4.17689	2.95522e-05	0.000169766
AL355974.2	133.282	-1.94837	0.453559	-4.29573	1.74116e-05	0.000104597
AL356740.3	7.76906	5.21925	1.82591	2.85844	0.00425726	0.0147199
AL358115.1	68.3815	1.87431	0.471493	3.97527	7.02987e-05	0.000372701
AL359752.1	64.2738	-1.20172	0.438224	-2.74224	0.00610218	0.0201417
AL359851.1	19.0632	-2.42562	0.817629	-2.96664	0.0030107	0.010846
AL359922.2	170.513	1.35817	0.338111	4.01692	5.89625e-05	0.000317615
AL359955.1	12.9767	4.78662	1.36979	3.49441	0.000475113	0.00211367
AL365181.3	197.23	1.08888	0.42623	2.55467	0.0106289	0.0322663
AL365356.5	9.36984	3.72425	1.48341	2.5106	0.0120526	0.0359387
AL390066.1	31.442	1.50962	0.615746	2.4517	0.0142184	0.0414259
AL391095.1	14.9531	3.5221	1.05083	3.35171	0.000803132	0.0033751
AL391422.1	6.64515	-4.83598	1.84421	-2.62225	0.00873509	0.0273561
AL391422.4	558.861	-1.96899	0.246926	-7.97402	1.53599e-15	3.40259e-14
AL445307.1	14.9345	-2.11691	0.845684	-2.5032	0.0123077	0.0365767
AL445309.1	66.0483	-3.49034	0.513476	-6.79747	1.06475e-11	1.58329e-10
AL445490.1	47.6992	-1.61982	0.548505	-2.95316	0.00314542	0.0112699
AL449106.1	23.714	-2.20825	0.789018	-2.79872	0.00513049	0.0172909
AL449403.1	12.8223	3.1977	1.15516	2.76819	0.0056368	0.018778
AL450270.1	97.2152	1.87662	0.388423	4.83138	1.35589e-06	9.9654e-06
AL450992.3	133.778	-1.66019	0.40437	-4.10563	4.03215e-05	0.000225376
AL451123.1	30.0827	-2.65295	0.609686	-4.35135	1.35304e-05	8.28361e-05
AL512643.1	13.1099	4.03498	1.16043	3.47714	0.000506793	0.00224098
AL513175.2	55.1348	1.70291	0.534474	3.18615	0.00144181	0.00566521
AL513190.1	13.7645	-2.48244	0.998699	-2.48567	0.0129306	0.0381734
AL513283.1	32.1163	-2.4053	0.768554	-3.12964	0.00175019	0.00673739
AL513327.1	297.915	1.33482	0.224666	5.94135	2.82676e-09	3.14629e-08
AL513534.1	58.5936	-1.88146	0.54776	-3.43482	0.000592945	0.0025758
AL513550.1	84.1812	-1.1067	0.403904	-2.74	0.00614392	0.0202501
AL589666.2	93.266	2.13785	0.641011	3.33513	0.000852592	0.00355814
AL590094.1	35.3713	-1.45959	0.574565	-2.54034	0.0110745	0.0334061
AL590560.1	239.688	-2.30454	0.262421	-8.78185	1.60808e-18	4.68055e-17
AL590666.2	29.1685	1.45006	0.568547	2.55047	0.0107577	0.0325945
AL591222.1	10.7479	3.38195	1.38893	2.43492	0.014895	0.0431154
AL591895.1	89.562	-1.76904	0.36566	-4.83795	1.31182e-06	9.67273e-06
AL592424.1	13.4157	-4.34668	1.32819	-3.27265	0.00106544	0.00434262
AL592430.1	17.1408	-5.89272	1.62105	-3.63513	0.000277838	0.00130697
AL596244.1	44.7035	-3.02001	0.565394	-5.34143	9.22157e-08	8.25199e-07
AL596330.1	114.433	-2.14415	0.437736	-4.89827	9.66826e-07	7.33478e-06
AL603750.1	29.758	-1.55084	0.571783	-2.71229	0.00668194	0.021779
AL928921.2	92.3798	-1.48243	0.367574	-4.03302	5.50654e-05	0.000298741
ALAD	1613.05	-1.12491	0.186181	-6.04201	1.52209e-09	1.7522e-08
ALCAM	6556.77	-1.73648	0.305552	-5.68308	1.32287e-08	1.34259e-07
ALDH16A1	461.563	1.31004	0.272685	4.80422	1.55356e-06	1.12927e-05
ALDH1A1	108.269	3.07501	0.55868	5.50406	3.71138e-08	3.5127e-07
ALDH1A2	34.3452	1.7131	0.599536	2.85737	0.0042717	0.0147558
ALDH1A3	47720.8	4.51852	0.170048	26.572	1.43074e-155	2.6652e-152
ALDH1L2	413.833	2.57556	0.288663	8.92238	4.56361e-19	1.36118e-17
ALDH3A2	2721.39	-1.20806	0.166258	-7.26616	3.69842e-13	6.44973e-12
ALDH3B1	1185.94	-2.10449	0.216761	-9.70881	2.76558e-22	1.09825e-20
ALDH3B2	7.98828	-4.89865	1.77081	-2.76633	0.00566917	0.0188736
ALDH6A1	685.503	-1.65909	0.224652	-7.38516	1.52268e-13	2.78583e-12
ALG10	89.5053	1.44916	0.381649	3.7971	0.000146401	0.000729547
ALKBH8	509.036	1.69484	0.242975	6.97537	3.05064e-12	4.80852e-11
ALOX12	71.2548	-1.53118	0.445449	-3.4374	0.000587338	0.00255415
ALOX12-AS1	145.274	-1.28559	0.31553	-4.07439	4.61348e-05	0.000253853
ALPK2	94.3604	3.90314	0.44577	8.75595	2.02386e-18	5.83277e-17
ALPL	8.6763	4.65357	1.44357	3.22366	0.00126562	0.00505533
ALS2CL	68.1625	-2.21272	0.474765	-4.66066	3.152e-06	2.17394e-05
ALYREF	2174.73	1.93307	0.236144	8.18595	2.70156e-16	6.48976e-15
AMACR	119.128	2.25248	0.443673	5.07689	3.83668e-07	3.10741e-06
AMIGO2	360.325	4.85802	0.531081	9.1474	5.83177e-20	1.85557e-18
AMMECR1	1449.63	1.39033	0.286766	4.84832	1.24513e-06	9.23081e-06
AMOTL2	7187.66	-1.35302	0.277632	-4.87343	1.09676e-06	8.22908e-06
AMPD3	36.5701	2.55211	0.596899	4.27561	1.90613e-05	0.000113906
AMT	48.5786	-2.07026	0.6667	-3.10524	0.00190125	0.00724675
AMZ2P1	442.832	-1.64829	0.299824	-5.49751	3.85193e-08	3.63972e-07
ANAPC1	488.764	1.1796	0.197649	5.96818	2.39915e-09	2.70116e-08
ANG	30.238	-2.23856	0.659321	-3.39525	0.000685656	0.00293437
ANGPT1	408.278	3.31395	0.404071	8.20141	2.37577e-16	5.74078e-15
ANGPTL2	228.936	2.94269	0.357765	8.22522	1.94837e-16	4.74157e-15
ANGPTL4	135.883	2.78026	0.409123	6.79566	1.07818e-11	1.59979e-10
ANGPTL7	18.8949	-3.25108	1.01372	-3.20709	0.00134085	0.00531334
ANK1	40.1496	5.44578	0.98633	5.52126	3.36573e-08	3.20778e-07
ANK3	3266.2	-4.21675	0.278897	-15.1194	1.20661e-51	2.63028e-49
ANKDD1B	29.3069	-1.7568	0.651174	-2.6979	0.00697776	0.0226129
ANKH	9167.99	1.42545	0.147914	9.63707	5.57594e-22	2.16806e-20
ANKRD10	4794.11	-1.06762	0.144568	-7.38491	1.52553e-13	2.78854e-12
ANKRD10-IT1	507.743	-1.14391	0.25745	-4.44324	8.86138e-06	5.63733e-05
ANKRD11	10920.3	1.4507	0.121395	11.9502	6.47768e-33	5.22576e-31
ANKRD13B	512.533	-1.09958	0.317385	-3.46449	0.000531241	0.00233648
ANKRD18B	173.93	1.00182	0.332303	3.01478	0.00257162	0.00943511
ANKRD24	82.6406	-2.17075	0.49528	-4.38288	1.17121e-05	7.2703e-05
ANKRD29	115.485	2.73149	0.418921	6.52031	7.01645e-11	9.45261e-10
ANKRD50	4043.85	-1.56436	0.179725	-8.70419	3.19846e-18	8.99662e-17
ANKRD53	27.9193	-2.27833	0.621316	-3.66694	0.00024547	0.00116948
ANKS1A	1028.45	1.89144	0.240869	7.85255	4.07651e-15	8.69482e-14
ANLN	4996.13	2.84721	0.926305	3.07373	0.00211402	0.00795123
ANO1	242.891	3.29525	0.428829	7.68431	1.53823e-14	3.11153e-13
ANP32AP1	132.768	1.25826	0.289334	4.34883	1.36869e-05	8.37186e-05
ANP32B	4031.72	1.1877	0.129447	9.17522	4.50635e-20	1.45417e-18
ANP32C	173.087	1.21294	0.310866	3.90179	9.54824e-05	0.000492829
ANP32E	2709.79	2.58342	0.218227	11.8382	2.47603e-32	1.90024e-30
ANTXR1	9180.74	-1.05048	0.224686	-4.67531	2.93512e-06	2.04292e-05
ANXA2	67218.9	-1.74493	0.17487	-9.97848	1.89353e-23	8.20301e-22
ANXA2P1	698.61	-1.55118	0.302366	-5.13013	2.89548e-07	2.40598e-06
ANXA2P2	1221.09	-1.10352	0.453284	-2.43451	0.014912	0.0431584
ANXA2R	48.2163	-1.52412	0.588322	-2.59062	0.0095803	0.0295636
ANXA9	89.376	-2.16859	0.398191	-5.44609	5.14879e-08	4.79781e-07
AP000347.1	163.379	-1.2979	0.286174	-4.53536	5.75052e-06	3.79375e-05
AP000640.1	92.0427	-3.55192	0.459951	-7.7224	1.14162e-14	2.33229e-13
AP000721.2	12.3479	-3.35802	1.13719	-2.9529	0.003148	0.0112752
AP000777.2	24.5825	2.85474	0.794886	3.59138	0.000328932	0.00151805
AP000781.1	210.985	1.50361	0.329373	4.56507	4.99333e-06	3.32638e-05
AP000787.1	85.3979	-1.96742	0.469665	-4.18899	2.80194e-05	0.00016164
AP000864.1	40.3319	-2.59778	0.564113	-4.60507	4.12322e-06	2.78657e-05
AP000924.1	76.3949	-3.98634	0.760057	-5.2448	1.56454e-07	1.3527e-06
AP001025.1	28.9696	3.39845	0.774661	4.38701	1.14917e-05	7.14648e-05
AP001160.1	61.2908	2.14646	0.434274	4.94264	7.70703e-07	5.94372e-06
AP001318.2	46.6094	1.88787	0.54833	3.44294	0.000575426	0.00251034
AP001350.1	296.91	1.20881	0.319173	3.78733	0.000152272	0.000756229
AP001972.5	81.6337	-1.66627	0.402709	-4.13765	3.50886e-05	0.000198674
AP002026.1	38.1028	-2.8149	0.57566	-4.88988	1.009e-06	7.64058e-06
AP002360.3	12.8657	-2.53874	0.993232	-2.55604	0.0105872	0.0321538
AP002530.1	317.086	-2.73578	0.321528	-8.50868	1.75926e-17	4.67563e-16
AP003068.2	94.2313	-1.60726	0.373303	-4.3055	1.66609e-05	0.00010047
AP003175.1	15.4168	-6.04852	1.70442	-3.54872	0.000387107	0.00176467
AP005233.2	22.4996	8.2258	1.65821	4.96064	7.02601e-07	5.46168e-06
AP006284.1	35.6957	-1.89245	0.640864	-2.95297	0.00314737	0.011275
AP006545.1	15.139	3.42511	0.999657	3.42628	0.0006119	0.00264915
AP006565.1	9.31916	-3.06284	1.17069	-2.61627	0.00888952	0.0277464
AP006621.3	63.5956	-1.75916	0.456866	-3.85049	0.000117881	0.000597895
AP1AR	657.087	1.23361	0.223916	5.50924	3.60385e-08	3.41565e-07
AP1G2	483.719	-1.18794	0.284887	-4.16986	3.04791e-05	0.00017465
AP1S3	296.739	-1.00876	0.306464	-3.29161	0.000996144	0.00408976
AP3B2	347.844	1.97627	0.239537	8.25036	1.57919e-16	3.88931e-15
APBA1	262.021	-2.91277	0.304266	-9.57311	1.03735e-21	3.90023e-20
APC2	367.539	-1.04193	0.286259	-3.63981	0.000272835	0.0012858
APOBEC3B	253.366	3.32998	0.574366	5.79767	6.72432e-09	7.09882e-08
APOBEC3C	3990.98	-1.52847	0.164628	-9.28437	1.62659e-20	5.45507e-19
APOBEC3F	376.855	-1.11188	0.199789	-5.56526	2.61767e-08	2.5361e-07
APOBEC3G	1619.49	-1.08468	0.189228	-5.73213	9.91767e-09	1.02483e-07
APOD	1645.72	1.44933	0.379765	3.81638	0.000135422	0.000679795
APOL2	5612.26	-1.21744	0.173713	-7.00832	2.41191e-12	3.82823e-11
APOO	306.624	1.1901	0.224203	5.30813	1.10757e-07	9.80782e-07
AQP6	44.4978	-3.50253	0.686712	-5.10044	3.38871e-07	2.77752e-06
ARC	139.128	2.96484	0.399604	7.41944	1.17612e-13	2.17705e-12
AREG	7.70574	5.78887	1.9415	2.98165	0.00286696	0.0103977
ARF6	4796.79	1.35841	0.173148	7.84539	4.31625e-15	9.18425e-14
ARHGAP11A	1856.59	3.64795	1.11498	3.27178	0.00106873	0.00435375
ARHGAP15	38.0899	-1.85552	0.616551	-3.00951	0.00261666	0.00959005
ARHGAP20	337.646	1.41547	0.382801	3.69767	0.000217591	0.0010486
ARHGAP22	193.477	2.06343	0.348082	5.92801	3.0662e-09	3.38704e-08
ARHGAP24	1620.97	-3.51609	0.349252	-10.0675	7.6929e-24	3.44182e-22
ARHGAP25	78.6544	3.10688	0.415769	7.47261	7.86181e-14	1.4944e-12
ARHGAP26	581.813	-3.19406	0.22606	-14.1293	2.50672e-45	3.95117e-43
ARHGAP27	480.164	-1.19823	0.201014	-5.96093	2.508e-09	2.81289e-08
ARHGAP6	537.509	2.65431	0.36092	7.3543	1.91936e-13	3.47128e-12
ARHGDIG	10.8759	3.09811	1.23434	2.50993	0.0120754	0.035996
ARHGEF10	534.615	-1.69307	0.20214	-8.37572	5.48884e-17	1.3989e-15
ARHGEF10L	884.147	-1.2703	0.236026	-5.38205	7.36421e-08	6.70071e-07
ARHGEF17	2642.9	-1.3871	0.153373	-9.04397	1.51083e-19	4.64145e-18
ARHGEF2	8637.72	2.81824	0.149422	18.8609	2.39259e-79	1.1673e-76
ARHGEF26	538.563	-1.36917	0.283181	-4.83497	1.33168e-06	9.8086e-06
ARHGEF3	1206.59	-2.60384	0.208798	-12.4706	1.07958e-35	1.01943e-33
ARHGEF34P	362.309	-3.43014	0.270887	-12.6626	9.5251e-37	9.61472e-35
ARHGEF35	19.5967	-3.29427	1.18161	-2.78795	0.00530422	0.0178003
ARHGEF37	454.571	-2.33101	0.241443	-9.65449	4.70491e-22	1.83286e-20
ARHGEF39	195.586	2.36816	0.394302	6.00595	1.90211e-09	2.17016e-08
ARHGEF5	253.212	-3.22635	0.510179	-6.32395	2.54952e-10	3.24284e-09
ARHGEF6	3375.79	-1.04065	0.182051	-5.71627	1.08889e-08	1.11954e-07
ARID4A	558.857	-1.1443	0.433991	-2.6367	0.00837169	0.0263387
ARL13B	884.485	1.17364	0.212397	5.52568	3.28212e-08	3.13538e-07
ARL4A	358.787	1.16474	0.20744	5.61484	1.96749e-08	1.94763e-07
ARL4AP5	28.2433	2.19464	0.846697	2.59201	0.00954178	0.0294818
ARL6IP1	4682.94	1.10551	0.294201	3.75766	0.000171509	0.000844401
ARL6IP5	5101.13	-1.1472	0.16148	-7.10424	1.20983e-12	1.98962e-11
ARMC6	674.746	1.58388	0.29095	5.44381	5.21523e-08	4.85531e-07
ARMC9	4519.59	-2.61918	0.196117	-13.3552	1.10446e-40	1.32348e-38
ARMCX1	830.542	-1.50558	0.164874	-9.13172	6.74209e-20	2.12215e-18
ARMCX3	3723.58	-1.62408	0.144201	-11.2626	2.00808e-29	1.26999e-27
ARMH1	16.0785	-2.28833	0.855834	-2.6738	0.00749963	0.0240155
ARMH4	189.498	-2.99893	0.363126	-8.25866	1.47313e-16	3.65447e-15
ARNTL2	888.863	1.09542	0.427942	2.55974	0.0104751	0.0318964
ARPC5L	702.837	1.32776	0.232665	5.70676	1.15149e-08	1.17917e-07
ARRDC3	1682	1.65463	0.2879	5.74725	9.07087e-09	9.4112e-08
ARSA	918.586	-1.03826	0.159353	-6.51548	7.24561e-11	9.73573e-10
ARSE	289.832	-1.3919	0.232138	-5.99601	2.02224e-09	2.29699e-08
ARSI	43.5876	-2.02855	0.635963	-3.18973	0.00142407	0.00560411
ARSJ	877.293	1.68003	0.35157	4.77866	1.7647e-06	1.26923e-05
ART3	1454.38	3.55176	0.213884	16.606	6.30817e-62	1.84658e-59
ARVCF	302.216	-1.28064	0.266809	-4.79984	1.58793e-06	1.15262e-05
ASAH1	3489.86	-1.18214	0.238812	-4.95011	7.41732e-07	5.73974e-06
ASAH2	32.5786	1.88988	0.584543	3.23309	0.00122461	0.00490968
ASAH2B	58.0222	2.36599	0.455683	5.19218	2.07844e-07	1.76646e-06
ASAP3	543.811	-1.30489	0.300819	-4.3378	1.43919e-05	8.77691e-05
ASB2	408.195	-1.55967	0.380316	-4.10099	4.11389e-05	0.000228945
ASF1B	827.418	5.564	0.387877	14.3448	1.14891e-46	1.96186e-44
ASNS	777.884	4.02342	0.207605	19.3801	1.13536e-83	5.81617e-81
ASNSP1	52.4231	6.31962	0.939984	6.72311	1.77883e-11	2.56509e-10
ASPA	224.722	-5.56383	0.427534	-13.0138	1.02162e-38	1.10179e-36
ASPH	21557.8	1.08817	0.123324	8.82365	1.10786e-18	3.24303e-17
ASRGL1	63.9225	1.9475	0.523466	3.7204	0.000198908	0.000966981
ATAD2	2410.8	3.37263	0.429724	7.84836	4.2151e-15	8.97835e-14
ATAD3A	833.864	1.53256	0.207596	7.3824	1.55456e-13	2.83907e-12
ATAD3B	498.469	1.17153	0.266015	4.40401	1.06269e-05	6.64904e-05
ATAD5	366.244	2.03923	0.310091	6.57624	4.82509e-11	6.62674e-10
ATF1	470.32	1.05914	0.299207	3.53982	0.000400397	0.00181959
ATF4	9812.51	1.84271	0.273682	6.73304	1.66159e-11	2.41131e-10
ATF4P3	673.467	1.60728	0.290497	5.53287	3.15024e-08	3.01643e-07
ATF4P4	298.213	2.10001	0.322506	6.51154	7.43843e-11	9.98172e-10
ATF5	431.069	1.13648	0.260358	4.36508	1.27074e-05	7.81943e-05
ATG101	687.572	2.51945	0.328743	7.66387	1.80413e-14	3.62792e-13
ATG14	1871.19	-1.38822	0.21194	-6.55009	5.75021e-11	7.82387e-10
ATIC	1211.79	1.30367	0.194549	6.701	2.06996e-11	2.95167e-10
ATL1	266.165	-2.10876	0.298331	-7.06853	1.56585e-12	2.53243e-11
ATL2	1063.4	1.01335	0.177689	5.70293	1.17769e-08	1.20419e-07
ATOH8	1091.37	-1.26322	0.277187	-4.5573	5.18144e-06	3.44382e-05
ATOX1	2224.2	1.06505	0.194541	5.47467	4.38325e-08	4.11817e-07
ATP13A2	1170.61	1.19086	0.156194	7.62428	2.45408e-14	4.8633e-13
ATP1A1	27452.1	1.1242	0.161505	6.96077	3.38411e-12	5.31778e-11
ATP1B1	5549.16	-1.73764	0.21491	-8.08539	6.19656e-16	1.42828e-14
ATP1B3	4092.63	1.97282	0.197096	10.0094	1.38578e-23	6.05458e-22
ATP1B3-AS1	15.7446	2.11547	0.863794	2.44905	0.0143233	0.0416902
ATP2A2	31997.9	-1.29409	0.207208	-6.2454	4.22713e-10	5.22741e-09
ATP2B1	1640.01	1.31363	0.323806	4.05684	4.97421e-05	0.000272022
ATP6V0A4	140.19	-2.25462	0.457372	-4.92951	8.24352e-07	6.33126e-06
ATP6V1B1	30.0399	-2.64848	0.707431	-3.7438	0.000181256	0.000887694
ATP6V1B1-AS1	77.2424	-3.58827	0.455145	-7.88379	3.17603e-15	6.85052e-14
ATP6V1FNB	54.6845	-1.3496	0.486801	-2.77238	0.00556479	0.0185653
ATP7A	2931.9	-2.53686	0.237156	-10.697	1.05102e-26	5.56497e-25
ATP7B	358.267	-1.10012	0.259689	-4.23632	2.27216e-05	0.000133675
ATP8A2	18.5364	2.74835	0.81469	3.37349	0.000742217	0.00314816
ATRNL1	403.782	-2.14933	0.248359	-8.65409	4.96844e-18	1.38139e-16
ATXN7L1	727.742	-1.00227	0.1741	-5.75686	8.56921e-09	8.91328e-08
AUNIP	142.932	4.33947	0.443526	9.78402	1.31871e-22	5.38282e-21
AURKA	1409.78	3.67031	0.761618	4.81909	1.44213e-06	1.05312e-05
AURKB	1035.85	4.18758	0.839896	4.98583	6.16951e-07	4.83995e-06
AZGP1	736.723	-1.13248	0.345283	-3.27987	0.00103855	0.00424662
AZIN2	495.212	-1.519	0.372796	-4.07461	4.6091e-05	0.00025368
B3GALNT2	360.153	1.49672	0.306863	4.87747	1.07457e-06	8.08632e-06
B3GALT1	309.74	1.09689	0.297148	3.69138	0.000223038	0.00107133
B3GALT2	351.98	-2.66839	0.511832	-5.21341	1.85399e-07	1.58689e-06
B3GAT1	410.987	1.25071	0.318568	3.92605	8.63539e-05	0.000448992
B3GNT5	1563.12	1.18072	0.252782	4.67088	2.99916e-06	2.0841e-05
B3GNT7	1837.6	1.13825	0.210571	5.40554	6.46117e-08	5.93704e-07
B4GALNT4	251.125	1.00319	0.407807	2.45996	0.0138951	0.0406168
B4GALT6	2504.74	2.54596	0.202454	12.5755	2.87909e-36	2.86386e-34
BAALC-AS1	156.631	1.07082	0.308948	3.46601	0.000528238	0.00232527
BACE1	2011.61	-1.22658	0.14623	-8.38797	4.94593e-17	1.26526e-15
BAG3	2604.37	1.90057	0.145877	13.0286	8.4142e-39	9.12251e-37
BAHCC1	6042.21	-1.2118	0.292884	-4.13748	3.51137e-05	0.000198761
BAMBI	3656.89	2.193	0.218385	10.0419	9.9744e-24	4.41437e-22
BANCR	219.846	-1.02185	0.311586	-3.27951	0.00103988	0.00424792
BANF1	876.351	1.10123	0.274549	4.01106	6.04456e-05	0.000324749
BARD1	572.945	1.21311	0.264206	4.59152	4.40026e-06	2.96014e-05
BBOF1	41.2819	-1.71359	0.548034	-3.1268	0.00176718	0.00679132
BBS1	129.324	-1.0187	0.366147	-2.78222	0.00539882	0.0180857
BBS5	490.352	-1.32119	0.29944	-4.4122	1.02326e-05	6.43969e-05
BCAM	864.024	-1.16935	0.179185	-6.52591	6.7589e-11	9.12362e-10
BCAN	262.003	-2.69342	0.512639	-5.25403	1.48803e-07	1.292e-06
BCAS1	20.6975	-4.65837	1.26897	-3.67098	0.000241621	0.00115221
BCAS2	344.583	1.28125	0.218053	5.87583	4.20726e-09	4.5542e-08
BCAS2P2	39.6023	1.43242	0.597718	2.39648	0.0165533	0.0471849
BCAS3	1291.31	-1.20979	0.180387	-6.70664	1.99157e-11	2.84583e-10
BCAT1	775.865	5.03287	0.353565	14.2346	5.5844e-46	9.22822e-44
BCHE	2456.01	1.55296	0.229199	6.77561	1.2388e-11	1.82753e-10
BCL2A1	1458.56	1.53692	0.163416	9.40497	5.20432e-21	1.84183e-19
BCL2L11	1011	-2.28939	0.327227	-6.99634	2.62727e-12	4.15717e-11
BCL2L12	237.086	1.83477	0.257983	7.11197	1.14395e-12	1.88886e-11
BCL7A	269.349	1.32267	0.28729	4.60395	4.14547e-06	2.79976e-05
BCL9L	3373.85	-1.07332	0.192171	-5.58521	2.33421e-08	2.27872e-07
BCO2	18.0083	-3.43474	1.04726	-3.27975	0.00103899	0.00424694
BDH2	515.041	-1.29285	0.21889	-5.90639	3.49687e-09	3.82974e-08
BEGAIN	126.878	1.7489	0.336636	5.19523	2.04464e-07	1.73989e-06
BEND5	25.5377	-2.51472	0.851011	-2.95498	0.00312692	0.0112118
BEX2	32.5207	2.25657	0.658237	3.4282	0.000607597	0.00263164
BFSP1	743.495	1.22928	0.409496	3.00194	0.00268266	0.00980213
BHLHE40	3631.58	1.58531	0.344135	4.60665	4.09202e-06	2.76731e-05
BHLHE41	432.236	-1.59884	0.338357	-4.7253	2.29778e-06	1.62694e-05
BIN3	3308.19	1.38265	0.234611	5.89336	3.78419e-09	4.12895e-08
BIRC2	2871.87	1.10723	0.221715	4.99393	5.91636e-07	4.65383e-06
BIRC3	407.165	1.91918	0.519341	3.69541	0.000219529	0.00105652
BIRC5	1788.72	3.17456	0.795641	3.98994	6.60909e-05	0.000352582
BLID	11.1866	2.66137	1.05714	2.51753	0.0118182	0.0353314
BLM	677.934	2.96412	0.276815	10.708	9.34005e-27	4.97109e-25
BMF	5834.22	-4.29699	0.349924	-12.2798	1.16282e-34	1.03148e-32
BMP1	3239.68	-1.06121	0.170264	-6.23275	4.58323e-10	5.64054e-09
BMP6	91.1135	1.3524	0.498031	2.7155	0.00661763	0.021603
BMP7	90.3825	1.7135	0.433386	3.95374	7.69389e-05	0.000404764
BMP8A	70.8972	2.00256	0.432402	4.63126	3.63452e-06	2.48076e-05
BMP8B	2407.57	1.55456	0.263145	5.90762	3.47075e-09	3.80724e-08
BMPR2	3779.03	-1.11166	0.16528	-6.72592	1.74491e-11	2.52329e-10
BNC2	3069.83	-1.0334	0.32582	-3.17169	0.00151555	0.00592431
BNIP3L	3548.05	-1.63975	0.240892	-6.80701	9.96512e-12	1.4883e-10
BNIP3P3	4.47669	5.76157	2.25164	2.55883	0.0105025	0.0319581
BOLA3	134.796	1.94391	0.336064	5.78435	7.27939e-09	7.64933e-08
BOP1	1528.48	1.51233	0.209	7.23606	4.61896e-13	7.95354e-12
BORA	329.83	2.46669	0.462084	5.33819	9.38809e-08	8.39683e-07
BORCS6	175.93	-1.58973	0.348554	-4.56092	5.09307e-06	3.38948e-05
BRCA1	1208.7	3.38727	0.414691	8.16818	3.13088e-16	7.45121e-15
BRCA2	538.92	3.61641	0.975462	3.70738	0.000209416	0.00101224
BRI3BP	857.819	1.1707	0.263302	4.44621	8.73968e-06	5.56509e-05
BRINP2	29.6456	-2.9325	1.0485	-2.79685	0.00516031	0.01738
BRIP1	678.75	3.24711	0.384173	8.4522	2.85872e-17	7.45268e-16
BRIX1	869.314	2.29341	0.215677	10.6335	2.08056e-26	1.09035e-24
BRIX1P1	22.3962	2.37986	0.742154	3.20669	0.00134271	0.00531867
BRSK1	457.068	1.74764	0.231997	7.53301	4.95838e-14	9.57608e-13
BTBD8	84.7276	-1.83264	0.527759	-3.47251	0.000515624	0.00227463
BTF3L4	966.284	1.26351	0.227488	5.55416	2.78945e-08	2.69235e-07
BTF3P10	11.6677	5.36475	1.36826	3.92084	8.82397e-05	0.0004581
BTG2	540.773	-1.17596	0.194776	-6.0375	1.56521e-09	1.7988e-08
BTG3	1103.24	1.4393	0.25389	5.66898	1.43649e-08	1.45091e-07
BTK	5.44657	-4.92247	2.02235	-2.43404	0.0149314	0.0431968
BTN3A1	1949.82	-1.10176	0.180497	-6.10404	1.03422e-09	1.21934e-08
BTN3A3	1474.4	-1.41445	0.193123	-7.32406	2.40572e-13	4.27996e-12
BUB1	672.709	3.07302	0.545901	5.62925	1.80992e-08	1.80122e-07
BUB1B	1609.52	2.83836	1.06825	2.65703	0.00788319	0.0250441
BUB3	2268.84	1.24219	0.180412	6.88531	5.76627e-12	8.85068e-11
BUD13P1	13.1937	-6.88125	1.68248	-4.08994	4.31485e-05	0.00023909
BUD31	1010.92	1.13386	0.236446	4.79543	1.62329e-06	1.17703e-05
BX322234.1	113.362	4.34634	0.499327	8.7044	3.19251e-18	8.99662e-17
BX322650.1	160.583	1.26464	0.30828	4.10224	4.09165e-05	0.000227924
BX323043.1	14.9732	-2.16272	0.863519	-2.50455	0.0122609	0.0364693
BX470102.2	82.6809	2.23181	0.382183	5.83964	5.23143e-09	5.57738e-08
BX640514.2	14.5769	5.09316	1.18662	4.29217	1.76938e-05	0.000106199
BZW1	1705.01	1.36275	0.263828	5.16531	2.40038e-07	2.02495e-06
BZW1P2	199.172	1.51985	0.345264	4.402	1.07256e-05	6.70876e-05
C10orf90	2131.02	1.50927	0.221959	6.79978	1.0478e-11	1.56035e-10
C11orf24	1617.38	1.64558	0.178799	9.20353	3.4639e-20	1.13024e-18
C11orf91	17.6206	3.99274	0.945257	4.22397	2.40039e-05	0.000140372
C11orf95	1901.72	-1.11817	0.192937	-5.79554	6.8103e-09	7.17849e-08
C11orf96	15.9513	3.36278	1.02797	3.27127	0.00107065	0.00435983
C12orf57	812.828	1.42817	0.16371	8.72376	2.69106e-18	7.68003e-17
C12orf60	65.9002	-2.08101	0.428092	-4.86113	1.1672e-06	8.70979e-06
C12orf66	335.814	1.33819	0.234553	5.70528	1.16152e-08	1.18884e-07
C12orf75	466.722	1.90589	0.427009	4.46336	8.06862e-06	5.18288e-05
C12orf76	1662.71	-2.71033	0.257567	-10.5228	6.78197e-26	3.42289e-24
C13orf46	310.598	1.92989	0.290996	6.632	3.31164e-11	4.64151e-10
C14orf132	804.014	-3.24955	0.345672	-9.40067	5.42179e-21	1.91218e-19
C15orf39	1498.84	2.50591	0.182099	13.7613	4.3589e-43	5.76247e-41
C15orf54	76.5294	1.6607	0.541619	3.06617	0.00216817	0.00813549
C16orf45	457.729	2.33851	0.230359	10.1516	3.25986e-24	1.4877e-22
C16orf91	170.254	1.24711	0.372218	3.35047	0.000806749	0.00338752
C17orf113	108.425	-1.57627	0.35402	-4.45249	8.48797e-06	5.41997e-05
C17orf51	523.27	3.29916	0.235125	14.0315	1.00002e-44	1.51789e-42
C17orf53	256.354	3.40884	0.364511	9.35183	8.61444e-21	2.96172e-19
C18orf54	376.213	2.61616	0.339324	7.70991	1.25906e-14	2.56455e-13
C19orf12	2163.9	-1.27169	0.135422	-9.39054	5.96907e-21	2.08014e-19
C19orf48	1113.42	3.45076	0.3082	11.1965	4.2431e-29	2.57998e-27
C1QBP	3481.72	1.72237	0.152204	11.3162	1.09061e-29	7.04972e-28
C1QTNF6	2970.88	-1.76932	0.207026	-8.54633	1.2706e-17	3.43481e-16
C1orf109	500.66	1.13212	0.178702	6.33524	2.36972e-10	3.03109e-09
C1orf112	251.658	2.24566	0.416394	5.39311	6.92468e-08	6.3402e-07
C1orf198	10092.8	-1.98684	0.274469	-7.23882	4.52607e-13	7.80671e-12
C1orf216	2056.84	-1.33253	0.1856	-7.17957	6.99293e-13	1.17936e-11
C1orf220	112.431	-1.88379	0.358539	-5.25407	1.48773e-07	1.292e-06
C1orf226	306.522	-2.09711	0.326581	-6.42141	1.35019e-10	1.77124e-09
C1orf54	37.5812	-1.31916	0.544	-2.42492	0.0153116	0.0441776
C1orf74	173.622	1.65342	0.266822	6.19671	5.76561e-10	6.99486e-09
C20orf194	2179.37	-1.14393	0.165287	-6.92086	4.4892e-12	6.99333e-11
C20orf96	149.093	-1.03265	0.383219	-2.69466	0.007046	0.022798
C21orf58	294.717	2.72532	0.39689	6.86668	6.5711e-12	9.99618e-11
C21orf62-AS1	11.6443	-5.27901	1.66743	-3.16596	0.00154571	0.00603296
C2CD4D	28.0807	5.25593	1.08903	4.82625	1.39127e-06	1.01925e-05
C2orf48	36.4023	5.95354	1.16457	5.11224	3.18368e-07	2.61995e-06
C2orf69	716.983	1.35671	0.219672	6.17607	6.57182e-10	7.92602e-09
C2orf88	41.7522	-2.45923	0.569603	-4.31744	1.57847e-05	9.56087e-05
C3orf14	263.246	1.02258	0.311322	3.28464	0.00102114	0.00417983
C3orf52	160.883	2.41457	0.509875	4.73562	2.18387e-06	1.55112e-05
C3orf80	17.6579	4.33438	1.27573	3.39758	0.000679852	0.00291257
C4orf3	1535.45	-1.07985	0.183167	-5.89546	3.73649e-09	4.08562e-08
C4orf46	396.529	1.48405	0.264906	5.60218	2.11676e-08	2.08431e-07
C4orf54	26.8983	-3.44035	0.95406	-3.60601	0.000310937	0.00144248
C5orf34	143.871	3.57536	0.389067	9.18957	3.9443e-20	1.28087e-18
C6orf141	29.815	3.20892	0.810382	3.95976	7.50258e-05	0.00039541
C7orf31	798.091	-1.63674	0.259224	-6.314	2.71908e-10	3.45209e-09
C7orf43	395.053	1.36785	0.22456	6.09122	1.12052e-09	1.31655e-08
C8orf31	112.288	-1.10148	0.327336	-3.365	0.000765437	0.00323593
C8orf44	145.018	-1.47701	0.322561	-4.57902	4.67155e-06	3.12315e-05
C8orf48	50.6554	1.50495	0.484929	3.10344	0.00191282	0.00728271
C9orf3	790.389	-1.1683	0.20617	-5.66668	1.45589e-08	1.46887e-07
C9orf40	126.819	2.62463	0.415168	6.32185	2.58448e-10	3.28323e-09
CA12	500.983	2.76332	0.29176	9.47122	2.76596e-21	1.00314e-19
CA14	51.2681	-1.29895	0.525788	-2.47049	0.0134929	0.0395653
CA8	1423.08	-2.59692	0.274727	-9.45276	3.30012e-21	1.18845e-19
CAAP1	574.37	1.51562	0.232358	6.52278	6.90175e-11	9.3042e-10
CACFD1	276.552	-1.71407	0.268806	-6.37659	1.81073e-10	2.33797e-09
CACNA1C	599.624	1.15889	0.307434	3.76956	0.000163533	0.000808111
CACNA2D2	19.7697	-1.80524	0.712451	-2.53385	0.0112819	0.0339366
CACNA2D4	752.506	2.74003	0.205653	13.3236	1.68762e-40	1.9989e-38
CACNB3	858.053	-1.63346	0.157948	-10.3418	4.5586e-25	2.1774e-23
CACYBP	1755.53	1.59091	0.188498	8.4399	3.17608e-17	8.25902e-16
CAD	1723.46	1.05202	0.286718	3.66917	0.000243342	0.00115988
CADM3	554.382	-1.41807	0.210846	-6.72562	1.74842e-11	2.52657e-10
CADM3-AS1	77.1474	-1.48417	0.540923	-2.74378	0.00607364	0.0200572
CALCOCO1	2423.32	-2.0738	0.182684	-11.3518	7.26264e-30	4.73945e-28
CALHM5	29.9054	-5.06754	1.09601	-4.62363	3.77087e-06	2.56537e-05
CALM1	7354.62	1.30765	0.163685	7.98885	1.36205e-15	3.04359e-14
CAMK2A	42.6317	-1.64945	0.621903	-2.65226	0.00799553	0.0253536
CAMK2N2	15.0838	2.36062	0.973557	2.42473	0.0153197	0.0441886
CAMK4	393.435	2.72209	0.363057	7.49768	6.49576e-14	1.24049e-12
CAMKK1	99.6366	1.85057	0.409277	4.52157	6.1384e-06	4.03147e-05
CAND2	1140.49	-2.39408	0.241842	-9.89935	4.18973e-23	1.77747e-21
CAPG	144.263	2.18596	0.420048	5.20406	1.94976e-07	1.66469e-06
CAPN3	113.044	-2.6247	0.363263	-7.22535	4.99827e-13	8.59225e-12
CAPS2	51.8457	-2.06406	0.486346	-4.244	2.19566e-05	0.000129508
CARD10	896.064	1.40269	0.250857	5.59161	2.24972e-08	2.20359e-07
CARD19	850.287	1.19317	0.23161	5.15161	2.5826e-07	2.16531e-06
CARD9	21.5087	1.70338	0.666599	2.55533	0.0106088	0.0322148
CARF	331.319	-1.27055	0.227476	-5.58543	2.33126e-08	2.27693e-07
CARHSP1	1429.5	1.02244	0.190288	5.37311	7.73882e-08	7.01975e-07
CARMIL1	2232.46	-1.71418	0.179906	-9.52822	1.60007e-21	5.93966e-20
CARNMT1	446.982	1.07123	0.195249	5.48646	4.10064e-08	3.86327e-07
CARNS1	42.9984	-1.38164	0.533276	-2.59085	0.00957401	0.0295498
CARS	2259.42	2.15449	0.166846	12.913	3.80045e-38	4.03497e-36
CARS-AS1	144.113	2.07825	0.294899	7.04734	1.82374e-12	2.9287e-11
CASC10	117.657	-1.97447	0.5186	-3.8073	0.000140491	0.000703173
CASC15	413.814	-2.43579	0.236159	-10.3142	6.08076e-25	2.88428e-23
CASC19	12.7931	3.53973	1.2193	2.90308	0.00369512	0.0129741
CASC2	24.9814	1.62101	0.63475	2.55378	0.0106561	0.0323295
CASP1	51.5286	1.57872	0.579267	2.72537	0.00642295	0.0210446
CASQ2	13.1922	-4.99793	1.78715	-2.79659	0.00516453	0.0173914
CASTOR2	36.675	-1.33176	0.548346	-2.42868	0.0151539	0.0437783
CAT	1005.23	-1.01067	0.289282	-3.49373	0.00047633	0.00211862
CATSPERE	8.8447	-2.9183	1.19623	-2.43959	0.0147039	0.0426526
CAVIN3	1093.75	1.67613	0.263683	6.35661	2.06254e-10	2.64809e-09
CBARP	637.133	1.73018	0.257369	6.72256	1.78554e-11	2.57296e-10
CBLB	1777.84	-1.29025	0.157878	-8.17241	3.02283e-16	7.2192e-15
CBS	143.975	1.92028	0.458043	4.19237	2.7606e-05	0.00015939
CBWD6	71.2009	2.07648	0.707806	2.93368	0.00334965	0.0119018
CBX5	6800.77	1.5918	0.248501	6.40561	1.49768e-10	1.95471e-09
CCDC113	10.9943	3.20942	1.2276	2.61439	0.00893878	0.0278747
CCDC121	89.3494	-1.49489	0.538962	-2.77364	0.0055433	0.0185177
CCDC126	480.484	-2.32794	0.284338	-8.18723	2.67301e-16	6.42871e-15
CCDC136	437.384	-1.54444	0.199	-7.761	8.42598e-15	1.73874e-13
CCDC138	115.888	1.90534	0.445937	4.27267	1.93144e-05	0.000115352
CCDC144A	201.567	-1.1274	0.467199	-2.41311	0.0158172	0.0454171
CCDC146	176.144	-2.89842	0.379535	-7.63678	2.22725e-14	4.44387e-13
CCDC149	909.622	-1.0493	0.252427	-4.15686	3.22659e-05	0.000183758
CCDC15	89.9108	1.56824	0.3753	4.17862	2.93282e-05	0.000168577
CCDC150	83.1344	2.14668	0.686109	3.12877	0.0017554	0.00675492
CCDC154	4.89586	-5.45249	1.96626	-2.77303	0.00555373	0.0185435
CCDC159	239.719	-1.68473	0.278929	-6.03998	1.54129e-09	1.7733e-08
CCDC18	147.081	1.60388	0.430209	3.72814	0.000192896	0.000939984
CCDC191	146.834	-1.86595	0.464667	-4.01567	5.92769e-05	0.000319139
CCDC32	539.959	-1.14819	0.208201	-5.5148	3.49172e-08	3.31445e-07
CCDC34	154.567	2.47239	0.369542	6.69043	2.2252e-11	3.15984e-10
CCDC59	574.051	1.6612	0.240031	6.92079	4.49135e-12	6.99333e-11
CCDC71L	2843.78	1.74621	0.156776	11.1383	8.16971e-29	4.78301e-27
CCDC77	446.016	1.22685	0.263021	4.66444	3.09455e-06	2.14006e-05
CCDC80	268.072	-1.22314	0.386162	-3.16742	0.00153797	0.00600505
CCDC84	493.888	-1.06607	0.182907	-5.82851	5.59228e-09	5.94971e-08
CCDC85B	2589.18	1.60671	0.146083	10.9986	3.8803e-28	2.2148e-26
CCDC86	598.121	2.39071	0.325973	7.33408	2.23243e-13	3.99518e-12
CCDC88B	52.0657	-1.3021	0.521131	-2.4986	0.0124684	0.0369953
CCNA2	1312.91	3.26394	0.519882	6.27824	3.42431e-10	4.28635e-09
CCNB1	1734.44	3.40809	0.845392	4.03138	5.54508e-05	0.000300355
CCNB2	1486.22	2.69139	0.476066	5.65339	1.57312e-08	1.57782e-07
CCND1	35153.7	3.3101	0.277909	11.9108	1.04035e-32	8.26269e-31
CCND3	145.404	2.15423	0.489524	4.40066	1.07921e-05	6.74829e-05
CCNE1	186.977	1.75057	0.403529	4.33814	1.43695e-05	8.76588e-05
CCNE2	328.018	4.4232	0.335929	13.1671	1.35799e-39	1.53738e-37
CCNF	1003.67	2.57025	0.329136	7.80909	5.76042e-15	1.20692e-13
CCNG1	3278.42	-1.62182	0.228214	-7.10655	1.18979e-12	1.9598e-11
CCNH	586.562	1.02514	0.224815	4.55994	5.11675e-06	3.40413e-05
CCNJL	776.028	1.42347	0.18653	7.63128	2.32432e-14	4.62405e-13
CCNYL2	535.856	-1.29872	0.23036	-5.6378	1.72239e-08	1.71912e-07
CCP110	790.094	1.1782	0.389155	3.02758	0.00246519	0.00909839
CCR1	76.1684	3.97746	0.480412	8.27927	1.23934e-16	3.09322e-15
CCT2	2080.84	1.16353	0.193809	6.00347	1.93148e-09	2.19999e-08
CCT5	3916.39	1.93249	0.136344	14.1736	1.33423e-45	2.15274e-43
CCT5P1	245.327	1.95429	0.373033	5.23891	1.61526e-07	1.39361e-06
CCT6A	8138.2	1.17113	0.145329	8.05847	7.72558e-16	1.76483e-14
CCT7	3687.51	1.13897	0.22555	5.04977	4.4234e-07	3.54062e-06
CD200	1497.12	1.43987	0.19519	7.37675	1.62198e-13	2.95169e-12
CD27-AS1	625.477	-1.10992	0.178248	-6.22686	4.75885e-10	5.83564e-09
CD33	234.919	-1.53879	0.293421	-5.24431	1.56865e-07	1.35568e-06
CD36	77.175	-2.37746	0.514954	-4.61683	3.89646e-06	2.6473e-05
CD37	83.1863	-2.49698	0.402359	-6.20584	5.44063e-10	6.61234e-09
CD3EAP	389.277	2.35202	0.240631	9.77435	1.45083e-22	5.88693e-21
CD46	7428.6	-1.04058	0.161374	-6.44827	1.13131e-10	1.50237e-09
CD55	2882.97	2.14047	0.171911	12.451	1.38091e-35	1.29206e-33
CD58	281.729	1.24374	0.254407	4.88877	1.0147e-06	7.67807e-06
CD7	39.6633	-2.17251	0.623671	-3.48341	0.00049506	0.00219383
CD70	700.132	2.03103	0.173651	11.696	1.33563e-31	9.60297e-30
CD74	11561.8	1.01815	0.311994	3.26338	0.00110092	0.00446359
CD82	702.67	1.43712	0.209886	6.84717	7.53265e-12	1.13913e-10
CD83	420.687	1.99819	0.276244	7.23341	4.71004e-13	8.10356e-12
CD93	6.55377	5.1546	1.992	2.58765	0.00966335	0.0297583
CD96	1554.11	1.58022	0.329616	4.79412	1.63393e-06	1.18357e-05
CD99P1	386.602	-1.38165	0.22984	-6.01134	1.83993e-09	2.10391e-08
CDC14B	1434.48	-1.29179	0.17888	-7.22155	5.14001e-13	8.82111e-12
CDC20	1108.48	2.95725	0.858478	3.44476	0.000571574	0.00249566
CDC25A	433.777	5.33187	0.457264	11.6604	2.03119e-31	1.43521e-29
CDC25B	3600.78	1.44463	0.318326	4.5382	5.67377e-06	3.74674e-05
CDC25C	134.101	2.82455	0.565263	4.99688	5.8266e-07	4.5885e-06
CDC42EP1	1645.88	1.94148	0.217314	8.934	4.10883e-19	1.23091e-17
CDC42EP3	5873.83	3.13713	0.426604	7.35372	1.92765e-13	3.48319e-12
CDC42EP5	317.365	-1.76051	0.258607	-6.80769	9.91753e-12	1.48228e-10
CDC45	880.797	6.24543	0.363527	17.1801	3.74208e-66	1.29964e-63
CDC6	1482.96	5.70549	0.50204	11.3646	6.27503e-30	4.10804e-28
CDCA2	1254.73	3.48929	0.871377	4.00434	6.21918e-05	0.000333256
CDCA3	463.632	2.85596	0.557723	5.12075	3.04328e-07	2.51654e-06
CDCA4	2042.19	3.13762	0.150935	20.7878	5.57535e-96	4.39402e-93
CDCA5	1189.28	5.07071	0.425026	11.9303	8.22279e-33	6.60757e-31
CDCA7	543.095	3.84073	0.354367	10.8383	2.2665e-27	1.23848e-25
CDCA8	658.216	3.39682	0.979795	3.46686	0.00052657	0.00231842
CDCP1	49.1374	4.42814	0.720169	6.14875	7.80938e-10	9.33073e-09
CDH19	1100.03	1.45361	0.426127	3.4112	0.000646765	0.00278246
CDIP1	39.7003	1.46937	0.568498	2.58464	0.00974794	0.0299827
CDK1	1891.64	3.90191	0.880777	4.43008	9.41996e-06	5.96859e-05
CDK14	700.237	1.15291	0.372655	3.09377	0.00197633	0.00749251
CDK15	6.58096	-5.51062	2.08761	-2.63967	0.0082986	0.0261409
CDK18	1566.94	-1.49511	0.199618	-7.48988	6.89359e-14	1.31279e-12
CDK2	1736.13	1.18541	0.31876	3.71881	0.000200167	0.000972408
CDK2AP1	1513.17	1.19407	0.214094	5.5773	2.44277e-08	2.3779e-07
CDK5R1	461.538	1.21038	0.251869	4.80557	1.5431e-06	1.12206e-05
CDK5RAP2	3515.95	1.14042	0.234223	4.86896	1.12188e-06	8.39299e-06
CDK5RAP3	997.333	-1.03143	0.251892	-4.09472	4.2267e-05	0.000234777
CDK6	5562.89	2.15354	0.236831	9.09317	9.61943e-20	2.97752e-18
CDKL5	687.494	-1.8934	0.218245	-8.67557	4.11483e-18	1.15187e-16
CDKN2C	1008.56	1.61757	0.367056	4.40687	1.04877e-05	6.57799e-05
CDKN2D	292.08	1.54197	0.265584	5.80595	6.40032e-09	6.77422e-08
CDKN3	291.151	3.01552	0.535578	5.6304	1.79789e-08	1.79012e-07
CDT1	708.681	3.20304	0.408459	7.84178	4.44217e-15	9.44238e-14
CEACAM1	269.691	3.29447	0.454942	7.24153	4.43658e-13	7.6588e-12
CEBPB	3686.01	3.5145	0.201938	17.4038	7.71786e-68	2.92864e-65
CEBPD	1247.95	-2.29208	0.489963	-4.67807	2.89587e-06	2.01766e-05
CEBPG	1798.4	3.21121	0.200659	16.0033	1.21227e-57	3.22606e-55
CELF2	1203.58	-1.16583	0.243294	-4.79186	1.6524e-06	1.1956e-05
CELF2-AS1	23.2007	-2.42391	0.745987	-3.24927	0.00115703	0.0046683
CELSR2	3528.01	-2.438	0.262326	-9.29377	1.48922e-20	5.01901e-19
CEMIP	21107.2	7.79987	0.389963	20.0016	5.33474e-89	3.21512e-86
CEMIP2	7273.12	2.52212	0.280425	8.99391	2.38592e-19	7.27527e-18
CENPA	366.771	3.49448	0.599608	5.82794	5.61165e-09	5.96722e-08
CENPH	375.496	3.10232	0.513057	6.04674	1.47803e-09	1.70531e-08
CENPI	307.869	3.04351	0.40823	7.45538	8.961e-14	1.69547e-12
CENPJ	1279.95	2.20872	0.342872	6.44182	1.18049e-10	1.56364e-09
CENPK	465.882	4.13556	0.302083	13.6902	1.16226e-42	1.52666e-40
CENPL	486.12	2.22021	0.332306	6.68123	2.36948e-11	3.35775e-10
CENPM	263.515	5.13625	0.465452	11.035	2.59105e-28	1.49559e-26
CENPN	490.389	2.59625	0.353267	7.34927	1.99294e-13	3.59483e-12
CENPO	892.333	1.7072	0.248496	6.87015	6.41359e-12	9.76604e-11
CENPP	168.329	1.44205	0.279333	5.16248	2.43701e-07	2.05248e-06
CENPS	41.4163	1.60019	0.591629	2.70472	0.00683614	0.0222242
CENPU	178.317	1.94672	0.345485	5.63474	1.75328e-08	1.74824e-07
CEP120	905.285	1.01952	0.237677	4.28951	1.79068e-05	0.00010732
CEP128	183.451	2.99441	0.542707	5.51753	3.4379e-08	3.26896e-07
CEP135	431.164	1.02795	0.370727	2.7728	0.00555761	0.0185504
CEP170B	3526.29	1.27709	0.204351	6.24949	4.11795e-10	5.10163e-09
CEP295NL	362.729	-3.09261	0.248843	-12.428	1.84255e-35	1.69308e-33
CEP55	1256.08	3.23142	1.16509	2.77355	0.00554489	0.01852
CEP70	439.078	1.58367	0.327778	4.83152	1.35496e-06	9.96217e-06
CEP72	132.302	2.03493	0.341826	5.95312	2.63076e-09	2.94734e-08
CEP76	182.986	1.42714	0.305987	4.66406	3.10034e-06	2.14191e-05
CEP78	849.062	1.80514	0.385278	4.68531	2.79541e-06	1.95364e-05
CEP83	160.12	1.26879	0.301485	4.20848	2.571e-05	0.000149496
CEP85	515.111	1.88154	0.218069	8.62819	6.23308e-18	1.72597e-16
CEP85L	50.3589	1.38491	0.541455	2.55776	0.0105348	0.0320327
CEP97	1164.27	1.09436	0.236611	4.62514	3.74348e-06	2.54927e-05
CERS4	1321.83	-3.30527	0.503481	-6.56485	5.20867e-11	7.13442e-10
CFAP44	171.428	-1.45661	0.39544	-3.68352	0.000230034	0.0011008
CFAP70	60.4155	-2.00139	0.451763	-4.43017	9.41571e-06	5.96859e-05
CFI	842.52	-1.19024	0.428664	-2.77664	0.00549247	0.0183629
CHAC1	1595.91	6.84385	0.269653	25.3802	4.17542e-142	6.58143e-139
CHAC2	66.5822	2.98755	0.753123	3.96688	7.28205e-05	0.000385075
CHAD	23.8717	-1.693	0.661546	-2.55916	0.0104926	0.0319328
CHADL	155.965	-1.65505	0.330743	-5.00403	5.61426e-07	4.4452e-06
CHAF1A	1446.84	2.2217	0.236569	9.39135	5.92383e-21	2.06789e-19
CHAF1B	268.886	1.54682	0.271276	5.70202	1.18396e-08	1.20939e-07
CHAMP1	2724.34	3.69578	0.184746	20.0047	5.01125e-89	3.11168e-86
CHCHD3P3	137.138	1.19171	0.431343	2.7628	0.00573085	0.0190634
CHCHD4	358.129	1.42105	0.231463	6.13941	8.2826e-10	9.87312e-09
CHD1L	945.81	1.88975	0.337553	5.59837	2.16372e-08	2.12851e-07
CHEK1	405.483	3.36306	0.302949	11.1011	1.23915e-28	7.19305e-27
CHEK2	373.656	2.2571	0.255261	8.8423	9.3768e-19	2.75667e-17
CHI3L2	8.37446	-3.27544	1.27505	-2.56887	0.0102031	0.0312048
CHIC2	360.24	1.22594	0.204882	5.98367	2.18168e-09	2.46444e-08
CHL1	13639.1	-1.71819	0.435901	-3.94169	8.0909e-05	0.000423151
CHL1-AS1	63.0544	-3.55716	0.617864	-5.7572	8.55226e-09	8.90017e-08
CHL1-AS2	33.3428	-2.0582	0.781992	-2.632	0.00848835	0.0266689
CHPT1	1030.96	1.08992	0.246173	4.42746	9.53474e-06	6.03572e-05
CHRD	34.3727	-1.36471	0.562188	-2.42749	0.0152038	0.0439099
CHRM1	144.439	-1.39937	0.374517	-3.73648	0.000186614	0.000911757
CHRM3	446.092	-1.23012	0.372214	-3.30488	0.000950184	0.00392307
CHRM3-AS2	12.7979	2.62949	0.955857	2.75092	0.00594273	0.019682
CHRNA1	158.34	5.33754	0.477332	11.182	4.9935e-29	2.99187e-27
CHRNA5	90.0579	2.52232	0.557913	4.521	6.1549e-06	4.03843e-05
CHST1	360.004	3.20784	0.244508	13.1196	2.54312e-39	2.81327e-37
CHST2	954.929	5.16693	0.461713	11.1908	4.52342e-29	2.72616e-27
CHST6	1225.91	2.84429	0.293839	9.67977	3.67528e-22	1.44827e-20
CHST7	171.166	1.14078	0.34727	3.285	0.00101983	0.00417612
CHSY1	4555.43	1.59041	0.155854	10.2045	1.89337e-24	8.77762e-23
CHSY3	10.2592	-3.14107	1.2681	-2.47699	0.0132495	0.038952
CHTF18	941.195	2.87273	0.337002	8.52435	1.53675e-17	4.11628e-16
CIP2A	792.242	3.37458	0.426873	7.90535	2.67187e-15	5.78134e-14
CIT	2827.95	3.11566	0.26222	11.8819	1.47066e-32	1.13718e-30
CITED1	126.032	-2.54747	0.627151	-4.06197	4.86601e-05	0.000266745
CITED4	1740.89	5.51916	0.389846	14.1573	1.68334e-45	2.6948e-43
CKAP2	3209.06	1.70792	0.704351	2.42482	0.015316	0.0441842
CKAP2L	2668.97	4.45881	0.458257	9.72994	2.24736e-22	9.01187e-21
CKMT2-AS1	367.091	-1.22794	0.24003	-5.1158	3.12406e-07	2.5771e-06
CKS1B	228.431	3.1094	0.528529	5.88313	4.02576e-09	4.37391e-08
CKS1BP3	23.2388	3.20311	0.884455	3.62157	0.000292824	0.00136721
CKS2	553.267	2.21199	0.390587	5.66325	1.48529e-08	1.49558e-07
CLCF1	132.331	3.06321	0.37201	8.23421	1.80748e-16	4.42498e-15
CLCN6	1497.74	-1.36035	0.274334	-4.95873	7.0955e-07	5.50526e-06
CLDN1	1542.9	1.69855	0.24989	6.7972	1.06673e-11	1.58509e-10
CLDN18	71.7716	-1.25053	0.463494	-2.69806	0.00697446	0.0226058
CLDN20	35.2759	3.37657	0.736782	4.58286	4.58661e-06	3.07439e-05
CLEC20A	10.6355	-4.91576	1.78587	-2.75258	0.00591278	0.0195923
CLIC1	742.021	1.58481	0.389268	4.07126	4.67597e-05	0.000256889
CLIP3	1102.14	-1.44536	0.182688	-7.91163	2.54043e-15	5.5144e-14
CLN3	39.3718	-1.95783	0.542511	-3.60883	0.000307582	0.00142788
CLN6	1155.49	1.57218	0.185714	8.46557	2.54904e-17	6.67081e-16
CLSPN	457.894	4.6211	0.41186	11.2201	3.25043e-29	2.00616e-27
CLTCL1	500.556	-2.33297	0.221154	-10.5491	5.13076e-26	2.63495e-24
CLYBL	127.748	-1.10519	0.306933	-3.60075	0.000317298	0.00146932
CMSS1	502.999	2.66292	0.318463	8.3618	6.17706e-17	1.56458e-15
CMTM5	310.443	-2.59483	0.347538	-7.4663	8.24812e-14	1.56493e-12
CMTM7	1228.78	1.28935	0.27284	4.72567	2.29354e-06	1.6245e-05
CMTR1	119.697	-1.06123	0.388965	-2.72834	0.00636532	0.0208758
CNIH1	2966.31	1.40319	0.145739	9.62807	6.08613e-22	2.35749e-20
CNIH2	151.965	2.04721	0.397089	5.15555	2.52886e-07	2.1246e-06
CNIH3	1928.98	1.82702	0.285125	6.40777	1.47664e-10	1.9297e-09
CNN2	5200.96	-1.15945	0.302314	-3.83526	0.000125433	0.000633066
CNNM2	699.992	-1.17498	0.178638	-6.57743	4.78639e-11	6.58241e-10
CNOT2	2082.09	1.14037	0.201056	5.67193	1.41195e-08	1.4286e-07
CNP	24577.2	-1.21961	0.132596	-9.1979	3.65026e-20	1.18726e-18
CNST	3615.09	1.98672	0.177024	11.2229	3.14649e-29	1.94788e-27
CNTN1	50.2665	-3.6615	0.631591	-5.79727	6.74048e-09	7.11222e-08
CNTN6	264.558	-3.4597	0.458731	-7.54189	4.63198e-14	8.97956e-13
CNTNAP3B	155.426	2.05018	0.362984	5.64811	1.62218e-08	1.62385e-07
COA7	779.319	1.45473	0.17986	8.08813	6.05874e-16	1.40124e-14
COBL	2497.46	-1.47043	0.330585	-4.44795	8.66929e-06	5.52371e-05
COL11A1	25454.4	-2.29269	0.261693	-8.76098	1.93556e-18	5.58615e-17
COL13A1	77.566	7.71038	1.18122	6.52746	6.68939e-11	9.03575e-10
COL14A1	49.1764	-3.65863	0.764323	-4.78676	1.69497e-06	1.22165e-05
COL16A1	5262.74	-1.4542	0.182318	-7.97616	1.50954e-15	3.35487e-14
COL19A1	184.855	1.61681	0.324286	4.98576	6.17191e-07	4.83998e-06
COL24A1	13.9138	-3.56387	1.29869	-2.74421	0.00606571	0.0200375
COL25A1	72.9611	-1.70389	0.492038	-3.46292	0.000534341	0.0023481
COL28A1	20.8266	-2.7609	0.940961	-2.93413	0.00334488	0.0118869
COL4A3	85.2901	-2.53061	0.42189	-5.99827	1.99432e-09	2.26905e-08
COL4A3BP	8843.14	-2.47003	0.234291	-10.5426	5.49664e-26	2.80877e-24
COL4A4	1384.55	-1.78021	0.176376	-10.0933	5.91591e-24	2.65258e-22
COL4A5	4836.98	-2.12258	0.219342	-9.67701	3.77603e-22	1.48512e-20
COL5A2	25917	-1.97225	0.262563	-7.51152	5.84442e-14	1.11923e-12
COL8A1	22703.9	-1.39093	0.429868	-3.23571	0.00121339	0.00486757
COL9A1	280.359	2.35249	0.252459	9.3183	1.1822e-20	4.01733e-19
COLCA2	9.4632	-3.59645	1.44226	-2.49362	0.0126448	0.0374588
COLEC12	80.0764	2.97153	0.578956	5.13257	2.85817e-07	2.37883e-06
COLGALT2	953.377	1.0938	0.346618	3.15565	0.00160143	0.00621971
COMTD1	142.301	-1.0516	0.350744	-2.9982	0.00271577	0.00990368
COQ2	257.276	1.64354	0.276162	5.95136	2.65924e-09	2.97599e-08
CORO1A	39.7716	3.24815	0.951924	3.4122	0.000644417	0.00277644
CORO2B	3123.31	1.54843	0.258267	5.99544	2.02941e-09	2.30385e-08
CORO6	51.3363	-1.65381	0.568785	-2.90762	0.00364196	0.0128204
COTL1	8447.69	2.11875	0.201424	10.5188	7.07429e-26	3.56165e-24
COX20P1	69.959	1.47983	0.402423	3.67731	0.00023571	0.00112625
COX20P2	39.9508	1.68866	0.650235	2.597	0.00940408	0.0291218
CPA2	6.6739	6.34056	1.9875	3.19021	0.0014217	0.00559837
CPA4	8.95347	3.14167	1.24673	2.51993	0.0117377	0.0351173
CPB2	9.32199	5.04412	2.03196	2.48239	0.0130503	0.0384601
CPB2-AS1	37.7114	3.38031	0.845866	3.99627	6.43473e-05	0.000344177
CPEB1-AS1	44.9184	-1.23709	0.493974	-2.50436	0.0122674	0.0364834
CPEB2	1646.86	-1.30219	0.297637	-4.3751	1.21379e-05	7.50733e-05
CPN1	176.616	7.52693	0.809344	9.30003	1.404e-20	4.75526e-19
CPPED1	2234.03	-1.73841	0.142027	-12.24	1.90041e-34	1.65708e-32
CPSF1P1	156.988	1.68748	0.511099	3.30168	0.000961091	0.00396172
CR392039.4	78.4293	-1.22768	0.375338	-3.27085	0.00107223	0.0043654
CREB5	1942.56	1.02422	0.291842	3.50948	0.000448982	0.00201271
CRHR2	7.82949	3.80213	1.34255	2.83201	0.00462558	0.0158182
CRNDE	240.626	1.21367	0.26569	4.56799	4.92417e-06	3.28561e-05
CROCCP3	284.72	-1.00674	0.242357	-4.15394	3.26793e-05	0.000185905
CROT	334.174	-1.14818	0.270981	-4.23711	2.26418e-05	0.000133244
CRY1	355.081	1.65484	0.294683	5.61566	1.95811e-08	1.93928e-07
CRYAB	1358.91	-6.23779	0.444658	-14.0283	1.04654e-44	1.57681e-42
CRYM	18.7713	-3.08736	1.07649	-2.86799	0.00413084	0.0143296
CSAD	237.111	-1.32574	0.248991	-5.32445	1.0126e-07	9.00568e-07
CSE1L	3861.08	2.09917	0.349885	5.99959	1.97814e-09	2.25189e-08
CSF2RA	457.047	4.06013	0.372776	10.8916	1.26388e-27	6.9995e-26
CSGALNACT1	1934.72	1.55361	0.219538	7.07673	1.47598e-12	2.39274e-11
CSPG4	49603.7	2.60356	0.264434	9.84576	7.14983e-23	2.97779e-21
CSPG4P13	42.0579	2.58836	0.697634	3.7102	0.000207099	0.00100347
CSPG5	68.1766	2.22954	0.423491	5.26467	1.40444e-07	1.22409e-06
CSRNP1	1015.73	3.53491	0.254415	13.8943	6.86304e-44	9.69866e-42
CSRNP3	130.798	-1.28437	0.366354	-3.50581	0.000455219	0.0020371
CST7	8.23181	3.13415	1.26146	2.48454	0.012972	0.0382749
CSTA	4.7035	6.40267	2.11738	3.02387	0.00249563	0.00919253
CSTF2	530.291	1.82157	0.245336	7.42478	1.12971e-13	2.09491e-12
CSTF3	361.676	1.11574	0.336034	3.32033	0.000899097	0.00373321
CTBP2	1099.86	1.17259	0.155362	7.54747	4.43797e-14	8.61975e-13
CTD-2201I18.1	234.938	-1.08265	0.243952	-4.43798	9.0809e-06	5.76982e-05
CTDSPL	698.156	1.92839	0.246795	7.81374	5.55139e-15	1.16431e-13
CTHRC1	7321.29	3.31011	0.166837	19.8404	1.33407e-87	7.59343e-85
CTIF	1049.39	-1.03681	0.186157	-5.56953	2.55421e-08	2.47932e-07
CTLA4	13.8254	5.09791	1.44613	3.52521	0.000423154	0.00191072
CTNNAL1	3449.9	-2.26632	0.272219	-8.32535	8.40817e-17	2.11661e-15
CTNNBIP1	1054.5	1.49896	0.223463	6.70786	1.97501e-11	2.82611e-10
CTNS	744.264	-1.61383	0.200175	-8.06209	7.50036e-16	1.71529e-14
CTPS1	1411.02	3.38175	0.366422	9.22913	2.72834e-20	9.00265e-19
CTSA	12733.7	-1.19936	0.326626	-3.67195	0.000240706	0.00114811
CTSD	12740.3	-1.59357	0.296056	-5.38268	7.33847e-08	6.68026e-07
CTSE	17.0546	7.65164	1.70803	4.4798	7.4713e-06	4.82339e-05
CTSF	990.827	-1.66185	0.233881	-7.10552	1.19873e-12	1.97294e-11
CTSK	4366.29	-1.32166	0.174576	-7.57066	3.71345e-14	7.28155e-13
CTSL	4554.61	1.61312	0.140666	11.4677	1.91598e-30	1.29572e-28
CTSV	33.6949	1.69986	0.65105	2.61095	0.00902913	0.0281136
CTXND1	482.989	1.26373	0.301597	4.19012	2.78801e-05	0.000160882
CUBN	1639.4	-1.55572	0.192852	-8.06689	7.21123e-16	1.65471e-14
CUTA	224.329	3.59725	0.696054	5.16806	2.36538e-07	2.00151e-06
CUTALP	1221.73	-1.2454	0.190121	-6.55055	5.73248e-11	7.80493e-10
CWC27	366.087	1.0644	0.320786	3.31811	0.000906282	0.00376076
CX3CL1	1098.98	3.70243	0.314017	11.7905	4.36757e-32	3.30243e-30
CXCL1	47.9487	4.89397	1.28485	3.80897	0.000139546	0.000698956
CXCL10	1286.29	1.62987	0.249607	6.52974	6.58829e-11	8.91093e-10
CXCL11	113.259	4.45678	0.49384	9.02474	1.80124e-19	5.50064e-18
CXCL14	155.384	-1.47323	0.557783	-2.64122	0.0082608	0.0260338
CXCL8	1315.78	8.10395	1.43315	5.65463	1.5618e-08	1.56723e-07
CXCR6	92.9862	-1.55101	0.36865	-4.20726	2.58481e-05	0.000150256
CYB5R2	104.327	1.88689	0.536178	3.51915	0.00043293	0.001948
CYB5RL	356.684	-1.02061	0.224631	-4.54348	5.53332e-06	3.65753e-05
CYBRD1	4949.77	-1.57095	0.174056	-9.02554	1.78814e-19	5.46878e-18
CYCS	2884.06	1.45227	0.2491	5.83007	5.5403e-09	5.89747e-08
CYFIP2	719.196	-1.38796	0.251491	-5.51893	3.41068e-08	3.24458e-07
CYP1A1	28.0721	3.50772	0.68896	5.09133	3.55569e-07	2.90509e-06
CYP27A1	5353.54	-1.19603	0.222086	-5.38544	7.22691e-08	6.59041e-07
CYP27B1	19.0237	2.1686	0.788335	2.75086	0.0059439	0.0196827
CYP2U1	786.821	-2.22844	0.234546	-9.50109	2.07708e-21	7.62749e-20
CYP51A1	170.222	1.19864	0.348654	3.4379	0.000586234	0.00254989
CYREN	1500.88	-1.2949	0.186999	-6.92464	4.37078e-12	6.82114e-11
DAAM1	1037.21	-1.27016	0.291442	-4.35821	1.31133e-05	8.04746e-05
DAB1	564.928	-1.444	0.321422	-4.49253	7.03828e-06	4.57265e-05
DAB2	2158.01	1.22227	0.24025	5.08747	3.62878e-07	2.95421e-06
DACT1	1247.06	-2.17808	0.215522	-10.1061	5.19119e-24	2.33274e-22
DACT3	273.241	-2.76956	0.302627	-9.15172	5.60337e-20	1.78567e-18
DAPK1	482.265	1.99879	0.35533	5.62517	1.85329e-08	1.83902e-07
DAPK3	2733.8	-1.84725	0.188013	-9.82514	8.77502e-23	3.62518e-21
DARS2	1355.9	1.08235	0.240785	4.49509	6.95398e-06	4.52506e-05
DBF4	669.082	2.53665	0.277576	9.13858	6.32794e-20	2.00102e-18
DBF4B	707.468	1.05502	0.20814	5.06877	4.00386e-07	3.2275e-06
DBF4P1	78.2683	1.82013	0.585678	3.10772	0.00188534	0.00719815
DBP	389.202	-1.55578	0.380332	-4.09058	4.30304e-05	0.000238565
DCAF13	1204.75	1.31571	0.198535	6.62709	3.42378e-11	4.78559e-10
DCAF13P1	48.1494	1.75021	0.583078	3.00168	0.00268497	0.00980884
DCAF13P3	43.3038	1.41825	0.527661	2.68781	0.00719222	0.023196
DCAF15	798.34	1.566	0.25781	6.07426	1.2456e-09	1.45268e-08
DCBLD1	270.118	1.16234	0.277509	4.18849	2.80818e-05	0.000161909
DCBLD2	20470.5	2.9125	0.164936	17.6584	8.77166e-70	3.52432e-67
DCLRE1A	469.899	1.07925	0.274743	3.92822	8.55757e-05	0.000445511
DCLRE1B	378.593	2.90588	0.31104	9.34246	9.41203e-21	3.21973e-19
DCPS	576.123	2.32085	0.297913	7.79036	6.68205e-15	1.38866e-13
DCSTAMP	56.2341	6.40668	1.04087	6.15513	7.50139e-10	8.9837e-09
DCT	34806.1	-3.87701	0.684909	-5.66063	1.50822e-08	1.51718e-07
DCTPP1	558.113	1.04848	0.24521	4.27583	1.9043e-05	0.00011383
DCUN1D5	379.109	1.39441	0.288179	4.83869	1.30695e-06	9.64556e-06
DDAH1	219.442	1.82132	0.6901	2.63922	0.00830976	0.026168
DDIAS	304.432	4.99477	0.510801	9.77831	1.39515e-22	5.68352e-21
DDIT3	843.883	2.87186	0.231252	12.4187	2.06787e-35	1.89164e-33
DDIT4	3514.63	3.75219	0.172322	21.7743	4.06942e-105	4.16932e-102
DDR1	5302.06	-1.44523	0.176262	-8.19936	2.4167e-16	5.8191e-15
DDR2	8037.7	1.53323	0.199308	7.69277	1.43982e-14	2.92113e-13
DDX11	341.042	3.35925	0.320443	10.4831	1.03266e-25	5.136e-24
DDX12P	53.2769	2.99579	0.587205	5.10178	3.36477e-07	2.76011e-06
DDX20	599.284	1.32222	0.201792	6.55241	5.66165e-11	7.71988e-10
DDX21	6072.03	2.05229	0.181826	11.2871	1.51907e-29	9.7273e-28
DDX28	279.869	1.12412	0.256567	4.38139	1.17927e-05	7.31453e-05
DDX39A	2395.42	1.21257	0.147645	8.21272	2.1624e-16	5.23755e-15
DDX56	2035.24	1.11034	0.140239	7.91753	2.42267e-15	5.26994e-14
DDX60L	587.691	-1.38634	0.349222	-3.9698	7.19322e-05	0.000380672
2023-12-01	8.44085	3.60581	1.3599	2.65152	0.00801306	0.025378
DEK	5112.22	1.61829	0.263727	6.13624	8.44992e-10	1.00609e-08
DENND6B	85.155	-1.1479	0.371842	-3.08706	0.00202149	0.00763546
DEPDC1	738.734	3.41186	1.21199	2.81509	0.00487635	0.0165652
DEPDC1B	436.717	2.23078	0.399086	5.58974	2.27415e-08	2.22538e-07
DEPDC7	1019.4	1.13105	0.308619	3.66487	0.00024746	0.00117841
DEPP1	583.815	-3.58305	0.333105	-10.7565	5.52281e-27	2.9781e-25
DGKA	681.524	-1.21234	0.185451	-6.53727	6.26535e-11	8.48535e-10
DGKG	278.555	1.4921	0.402186	3.70997	0.000207288	0.00100414
DGKI	265.748	1.20213	0.412008	2.91772	0.00352597	0.0124601
DHFR	551.502	1.85801	0.186245	9.97619	1.93766e-23	8.37649e-22
DHFRP1	210.013	1.74918	0.319389	5.47663	4.33506e-08	4.07663e-07
DHH	91.4646	-1.21963	0.430513	-2.83298	0.00461165	0.0157811
DHODH	335.232	1.12443	0.240345	4.6784	2.89122e-06	2.0151e-05
DHRS1	274.105	-1.28683	0.255177	-5.0429	4.58536e-07	3.66453e-06
DHRS13	78.1458	1.24598	0.456616	2.72873	0.00635791	0.020858
DHRS2	231.546	2.33057	0.703577	3.31246	0.000924807	0.0038322
DHRS3	8384.85	-1.08959	0.289791	-3.7599	0.000169982	0.00083708
DHX9	5082.04	1.07035	0.214366	4.99307	5.9427e-07	4.67275e-06
DHX9P1	474.427	1.09783	0.228758	4.79908	1.59392e-06	1.15655e-05
DIAPH3	1212.85	4.30474	0.505692	8.51258	1.70113e-17	4.53877e-16
DIP2B	5428.77	-1.90512	0.187029	-10.1863	2.28389e-24	1.04931e-22
DISP1	306.868	-1.31562	0.277	-4.74952	2.03895e-06	1.45474e-05
DIXDC1	1186.29	-1.03281	0.205627	-5.02275	5.09379e-07	4.0519e-06
DKC1	1707.61	1.94619	0.197678	9.84521	7.18856e-23	2.98785e-21
DKK1	117.429	1.52601	0.588294	2.59396	0.00948781	0.0293412
DKK3	960.614	-1.51909	0.200408	-7.58002	3.45502e-14	6.79432e-13
DLEU1	371.538	-1.45192	0.31103	-4.66812	3.03966e-06	2.10712e-05
DLEU2L	65.2293	-1.1642	0.406109	-2.86672	0.00414753	0.0143806
DLEU7	530.357	-4.42311	0.279598	-15.8196	2.2807e-56	5.69925e-54
DLEU7-AS1	47.0525	-4.15644	0.782179	-5.31392	1.0729e-07	9.51308e-07
DLGAP1-AS1	74.4237	2.86849	0.531314	5.39887	6.70627e-08	6.14296e-07
DLGAP1-AS2	133.746	1.93601	0.448172	4.31979	1.56176e-05	9.47085e-05
DLX1	2391.61	1.47394	0.206926	7.12303	1.05577e-12	1.75457e-11
DLX2	1041.67	1.20154	0.214095	5.61218	1.99796e-08	1.97588e-07
DLX4	45.1482	-1.52809	0.566808	-2.69595	0.00701876	0.0227303
DLX5	461.869	-5.75146	0.446538	-12.8801	5.82464e-38	6.12065e-36
DLX6	110.213	-1.46966	0.468219	-3.13884	0.00169621	0.00655421
DLX6-AS1	152.987	-3.23038	0.47006	-6.87228	6.31845e-12	9.65484e-11
DMD	737.262	-3.41354	0.420307	-8.12153	4.60333e-16	1.08049e-14
DMKN	244.351	-1.32144	0.463833	-2.84895	0.00438637	0.0150984
DMRT2	392.578	3.72718	0.312994	11.9081	1.07335e-32	8.49191e-31
DMXL2	1982.47	-1.63206	0.480432	-3.39707	0.000681119	0.00291739
DNA2	364.276	2.12165	0.3207	6.61568	3.69852e-11	5.14503e-10
DNAH10	54.608	-1.4262	0.550366	-2.59136	0.00955967	0.0295189
DNAH10OS	59.8013	-1.59946	0.47638	-3.35753	0.000786415	0.00331641
DNAH14	230.414	1.10166	0.252826	4.35737	1.31635e-05	8.07582e-05
DNAJA3	2454.58	1.65849	0.138108	12.0086	3.20294e-33	2.62526e-31
DNAJB2	2387.61	-1.23155	0.150451	-8.18574	2.70642e-16	6.49383e-15
DNAJB5	328.245	-1.49057	0.236552	-6.30122	2.95304e-10	3.72603e-09
DNAJC1	1285.01	-1.72295	0.154318	-11.1649	6.05394e-29	3.5853e-27
DNAJC12	26.9418	3.46606	0.813411	4.26115	2.03381e-05	0.000120796
DNAJC28	22.6057	-2.24959	0.700058	-3.21343	0.00131158	0.0052135
DNAJC3-DT	64.4513	-1.55154	0.417313	-3.71793	0.00020086	0.000975544
DNAJC9	378.63	1.57513	0.230232	6.8415	7.83683e-12	1.18251e-10
DNASE1L1	613.314	-1.12691	0.209117	-5.38892	7.08838e-08	6.46985e-07
DNM1L	1402.38	1.06694	0.242105	4.40692	1.0485e-05	6.57799e-05
DNM1P51	177.091	-1.10821	0.268624	-4.12553	3.69885e-05	0.000208108
DNM3	138.63	-2.19391	0.374824	-5.85318	4.82257e-09	5.16297e-08
DNMT1	6852.59	1.92713	0.226378	8.51289	1.69644e-17	4.53218e-16
DOCK8	724.039	-2.59489	0.301045	-8.61962	6.71776e-18	1.85517e-16
DOK1	295.931	1.14454	0.437109	2.61844	0.00883333	0.0276005
DOK7	32.5926	5.12877	0.820011	6.25451	3.98763e-10	4.96117e-09
DONSON	336.506	1.12148	0.383616	2.92345	0.00346179	0.0122577
DOP1A	103.691	-1.33911	0.468102	-2.86072	0.00422684	0.0146329
DOP1B	575.073	-1.1533	0.230889	-4.99503	5.88272e-07	4.62914e-06
DOT1L	4042.58	1.79333	0.149633	11.9848	4.2671e-33	3.46973e-31
DPF1	42.7746	2.62685	0.808626	3.24854	0.00115999	0.00467716
DPH2	445.648	1.55593	0.209917	7.41212	1.24295e-13	2.29247e-12
DPY19L2	170.602	-3.55387	0.343566	-10.3441	4.45269e-25	2.13178e-23
DPY19L2P3	99.8217	1.02945	0.389331	2.64416	0.00818933	0.0258524
DPYSL3	1581.5	-1.42147	0.29862	-4.76014	1.93463e-06	1.3832e-05
DRAP1	1295.45	1.27908	0.317162	4.0329	5.50933e-05	0.000298813
DSCC1	417.548	3.6527	0.354991	10.2896	7.85374e-25	3.68263e-23
DSG2	413.939	1.03772	0.231149	4.48942	7.1418e-06	4.62817e-05
DSN1	622.426	2.19172	0.288695	7.59182	3.15441e-14	6.22107e-13
DST	1528.13	-1.10846	0.412036	-2.69021	0.00714073	0.0230644
DSTNP1	50.43	-1.14202	0.464408	-2.45908	0.0139294	0.0406881
DTD1	883.042	1.00023	0.163321	6.12433	9.10644e-10	1.08174e-08
DTL	1298.23	5.94959	0.353067	16.8512	1.02871e-63	3.19384e-61
DTX1	120.333	1.32914	0.335545	3.96116	7.4588e-05	0.000393305
DTX4	75.058	-2.66932	0.547104	-4.87899	1.06629e-06	8.03282e-06
DTYMK	926.156	2.81967	0.27782	10.1492	3.33941e-24	1.51725e-22
DUBR	332.442	-1.49082	0.282755	-5.27247	1.34601e-07	1.17717e-06
DUOX1	21.1224	-2.18785	0.713348	-3.06702	0.00216204	0.00811694
DUS3L	808.491	1.38094	0.182829	7.55317	4.24796e-14	8.27424e-13
DUSP12	668.144	1.20071	0.182505	6.57907	4.73388e-11	6.51457e-10
DUSP13	35.1809	2.24823	0.633305	3.54999	0.000385249	0.00175738
DUSP19	163.165	-1.09651	0.325715	-3.36648	0.00076134	0.00322061
DUSP22	2479.8	-2.79955	0.28098	-9.96353	2.20111e-23	9.43576e-22
DUSP3	3458.53	-1.05007	0.160386	-6.54715	5.86442e-11	7.96341e-10
DUSP4	16216.3	2.98932	0.212426	14.0723	5.62067e-45	8.72523e-43
DUSP5	627.57	4.88621	0.293562	16.6446	3.31372e-62	9.84078e-60
DUSP6	5938.81	4.96549	0.232451	21.3615	3.05082e-101	2.71802e-98
DUSP8	387.207	-2.25435	0.251846	-8.95132	3.51246e-19	1.05533e-17
DUSP8P5	61.1984	-1.25874	0.456027	-2.76023	0.00577612	0.0191891
DUT	2539.46	1.21371	0.205237	5.91371	3.34478e-09	3.68285e-08
DYNC1I1	455.196	-2.30819	0.232654	-9.92114	3.36881e-23	1.43813e-21
DYNLL1	3607.88	1.0303	0.213098	4.83486	1.33236e-06	9.81007e-06
DYNLT3	1983.38	1.31143	0.160842	8.15353	3.53451e-16	8.37291e-15
DYRK1B	528.059	-1.23476	0.240114	-5.14241	2.71238e-07	2.2667e-06
DYRK3	248.204	1.33532	0.318537	4.19205	2.76444e-05	0.000159567
E2F1	849.8	6.09639	0.439499	13.8712	9.46468e-44	1.31041e-41
E2F2	238.69	5.92389	0.698226	8.48419	2.17225e-17	5.73603e-16
E2F3	1455.15	1.36601	0.192324	7.10263	1.22405e-12	2.01139e-11
E2F4	1195.98	1.12766	0.153646	7.33932	2.1468e-13	3.85877e-12
E2F5	223.853	1.01144	0.247321	4.08958	4.32163e-05	0.000239337
E2F6	369.889	1.19828	0.244275	4.90544	9.32199e-07	7.09573e-06
E2F7	1473.63	4.09954	0.270393	15.1614	6.36667e-52	1.40279e-49
E2F8	706.072	2.98484	0.369071	8.08744	6.09313e-16	1.40602e-14
EARS2	1233.07	1.51404	0.20745	7.29837	2.91281e-13	5.13653e-12
EBF1	546.722	2.3913	0.414851	5.76423	8.20319e-09	8.55428e-08
EBF3	1477.26	1.16826	0.160447	7.28132	3.30568e-13	5.78946e-12
EBF4	185.634	-1.13455	0.324946	-3.49149	0.000480327	0.00213501
EBNA1BP2	1030.57	1.54141	0.223386	6.90024	5.19157e-12	8.01058e-11
ECHDC1	237.379	-1.18392	0.23852	-4.96361	6.91942e-07	5.38087e-06
ECI1	1048.31	1.18588	0.237926	4.98423	6.22085e-07	4.87276e-06
ECM2	30.4222	1.68152	0.588395	2.8578	0.00426588	0.0147397
ECT2	1485.4	2.85091	0.429919	6.63126	3.32834e-11	4.65972e-10
EDEM1	11956.9	1.46775	0.247489	5.93057	3.01886e-09	3.34014e-08
EDIL3	137.088	-2.87425	0.644176	-4.4619	8.12346e-06	5.21321e-05
EDN1	9.07587	-7.19711	1.93729	-3.71504	0.000203173	0.000985611
EDNRA	32.0037	1.71499	0.565742	3.03139	0.00243427	0.00900374
EEF1AKMT3	215.632	-1.07404	0.292968	-3.66607	0.000246306	0.00117319
EEF1E1	319.045	2.19762	0.23999	9.15711	5.33033e-20	1.7013e-18
EEF2KMT	114.224	2.07066	0.429214	4.82429	1.405e-06	1.02857e-05
EFCAB12	14.9871	-3.08642	1.02963	-2.99759	0.00272126	0.00992018
EFCAB2	86.1486	1.14286	0.401822	2.84419	0.00445247	0.0153054
EFCAB5	20.8236	-2.12328	0.717865	-2.95778	0.00309867	0.0111219
EFHB	29.0951	-2.4674	0.763329	-3.23242	0.00122747	0.00491926
EFHC1	359.667	-1.05869	0.217497	-4.86762	1.12953e-06	8.44407e-06
EFHD1	75.7498	-2.69847	0.582862	-4.62969	3.66212e-06	2.49718e-05
EFNA1	155.352	-1.52476	0.439446	-3.46973	0.000520985	0.0022968
EFNA4	133.525	-2.27689	0.358764	-6.34649	2.20283e-10	2.82466e-09
EFNA5	553.786	2.75198	0.37951	7.25141	4.12457e-13	7.1503e-12
EFNB2	835.908	1.13385	0.362621	3.12682	0.00176708	0.00679132
EFNB3	609.446	-1.81008	0.219708	-8.23856	1.74289e-16	4.28219e-15
EFS	1930.16	-1.10624	0.194901	-5.67589	1.37971e-08	1.39751e-07
EGFL8	218.491	-1.5923	0.242096	-6.57714	4.79571e-11	6.59081e-10
EGFLAM	186.218	1.33236	0.27255	4.88852	1.01598e-06	7.68209e-06
EGFR	155.221	2.08934	0.351546	5.9433	2.79344e-09	3.11089e-08
EGLN1	3730.5	1.23096	0.125414	9.81519	9.68592e-23	3.98542e-21
EGR1	5468.88	9.54441	0.346128	27.5748	2.23069e-167	5.71364e-164
EGR2	185.383	7.20782	0.618419	11.6552	2.15775e-31	1.51939e-29
EGR3	3481.81	9.3926	0.299192	31.3932	2.50479e-216	1.02651e-212
EHBP1	2710.15	1.08244	0.292419	3.70167	0.000214182	0.00103363
EHD3	461.202	2.16922	0.270555	8.01768	1.07759e-15	2.43281e-14
EHF	21.7339	3.03304	0.877613	3.45601	0.000548238	0.0024035
EIF1	16013.6	1.03309	0.145489	7.10077	1.24064e-12	2.03701e-11
EIF1B	1482.6	1.16677	0.169047	6.90207	5.12519e-12	7.92008e-11
EIF1P3	692.808	1.01888	0.330591	3.08201	0.00205608	0.00775183
EIF2B3	220.977	1.57105	0.287087	5.47237	4.44046e-08	4.16809e-07
EIF2S1	2364.03	1.23267	0.158076	7.79797	6.29118e-15	1.31281e-13
EIF2S2	2446.2	1.94482	0.235527	8.25731	1.48989e-16	3.68713e-15
EIF2S2P3	33.641	2.37572	0.611907	3.88248	0.000103395	0.000530198
EIF2S2P4	324.248	1.86158	0.321437	5.79143	6.97882e-09	7.34856e-08
EIF3C	517.104	1.34144	0.536165	2.50192	0.0123522	0.0366932
EIF3J	2545.95	1.30462	0.209865	6.21647	5.08463e-10	6.21283e-09
EIF3J-DT	217.892	-1.12081	0.288392	-3.8864	0.000101741	0.000522499
EIF4A1	450.532	1.71216	0.223732	7.65274	1.96747e-14	3.93321e-13
EIF4A1P10	1477.19	1.40222	0.200113	7.00716	2.43205e-12	3.8572e-11
EIF4A1P2	149.76	1.55457	0.425314	3.65511	0.000257073	0.00121909
EIF4A1P7	199.827	1.38523	0.27603	5.0184	5.21033e-07	4.13817e-06
EIF4E	391.793	1.25338	0.266269	4.7072	2.51146e-06	1.76725e-05
EIF4EBP1	3696.37	3.12075	0.156731	19.9115	3.23654e-88	1.89485e-85
EIF4EP2	285.592	1.28855	0.284904	4.52276	6.10376e-06	4.01258e-05
EIF4G1	21219.6	1.03651	0.201125	5.15357	2.55571e-07	2.14539e-06
EIF5	6696.97	1.2034	0.149246	8.06323	7.43072e-16	1.70126e-14
EIF5A	4982.03	1.43661	0.199353	7.20636	5.74676e-13	9.7886e-12
EIF5AP4	369.11	1.35285	0.27176	4.97809	6.42139e-07	5.01451e-06
EIPR1	379.262	1.27168	0.296696	4.28613	1.81816e-05	0.00010884
ELAVL2	210.142	4.82512	0.410648	11.75	7.05907e-32	5.18449e-30
ELF3-AS1	224.982	-1.02315	0.29786	-3.43502	0.000592505	0.00257443
ELFN1-AS1	31.3331	2.81167	0.830913	3.38384	0.000714806	0.00304197
ELK3	3557.26	1.48652	0.204948	7.25315	4.07203e-13	7.06519e-12
ELMO1	256.264	2.85066	0.303746	9.38502	6.29046e-21	2.18471e-19
ELN	39.4216	3.19482	0.68633	4.65494	3.24078e-06	2.23066e-05
ELOCP19	23.8614	-1.91556	0.728029	-2.63115	0.00850953	0.0267191
ELOVL2	994.809	3.65193	0.22819	16.0039	1.20055e-57	3.22606e-55
ELOVL6	428.793	3.41062	0.267062	12.7709	2.38421e-37	2.45502e-35
ELOVL7	49.9676	-1.37993	0.519483	-2.65635	0.00789908	0.0250907
EMC3-AS1	92.6434	1.24339	0.418249	2.97285	0.00295053	0.0106574
EME1	284.886	3.27368	0.405968	8.0639	7.38983e-16	1.69379e-14
EMILIN3	12.2054	4.15926	1.72091	2.4169	0.0156533	0.0450284
EML1	447.68	1.10986	0.287147	3.86511	0.000111037	0.000565984
EML4	1314.65	1.19261	0.20264	5.88537	3.97156e-09	4.32419e-08
EMP1	8155.04	1.16338	0.292285	3.98028	6.88345e-05	0.000365411
EN2	640.618	1.70285	0.203057	8.38609	5.02596e-17	1.28413e-15
ENDOD1	9918.31	-2.2283	0.152861	-14.5773	3.9195e-48	7.3683e-46
ENGASE	1407.63	-1.4941	0.209637	-7.12709	1.02512e-12	1.70639e-11
ENO1	25185.9	1.62933	0.199327	8.17413	2.98014e-16	7.12555e-15
ENO4	21.2431	-2.17391	0.811485	-2.67892	0.00738593	0.0237144
ENOX1	1980.12	-2.0301	0.356434	-5.69559	1.22946e-08	1.25463e-07
ENPP7P4	17.3296	-3.81803	0.980505	-3.89394	9.86277e-05	0.000507784
ENTHD1	135.466	-3.38364	0.538983	-6.27781	3.43368e-10	4.29546e-09
ENTPD1-AS1	73.1763	1.19269	0.396845	3.00543	0.00265208	0.00970772
ENTR1	985.815	1.38379	0.180672	7.65915	1.87163e-14	3.75627e-13
EOMES	104.221	-2.39166	0.468651	-5.10328	3.33814e-07	2.74156e-06
EPAS1	1303.46	-2.3899	0.313275	-7.62874	2.37061e-14	4.71156e-13
EPB41L1	924.802	-1.49561	0.193915	-7.71271	1.23178e-14	2.51148e-13
EPB41L4A	96.957	-1.66072	0.345856	-4.80176	1.57279e-06	1.14244e-05
EPB41L4B	25.1048	-3.07831	0.764336	-4.02743	5.63902e-05	0.00030504
EPHA2	3998.8	1.51045	0.324339	4.65701	3.20834e-06	2.20982e-05
EPHB2	486.413	4.72422	0.436318	10.8275	2.55109e-27	1.39027e-25
EPRS	4304.3	1.49719	0.274201	5.46019	4.75621e-08	4.44818e-07
EPS15	4219.06	-1.22016	0.215642	-5.65829	1.52888e-08	1.5357e-07
EPS8L2	89.453	-1.54523	0.418836	-3.68935	0.00022483	0.00107867
ERBB3	9009.24	-1.183	0.191996	-6.16159	7.20172e-10	8.63995e-09
ERBB4	91.089	-1.43798	0.445501	-3.22778	0.00124755	0.00499093
ERCC1	1809.15	2.53876	0.218276	11.631	2.86769e-31	2.01239e-29
ERCC6L	383.96	2.79125	0.323886	8.61801	6.8125e-18	1.8788e-16
ERFE	53.0938	4.14224	0.630252	6.57235	4.95258e-11	6.79727e-10
ERH	1580.56	1.04236	0.211685	4.9241	8.47493e-07	6.50168e-06
ERI1	971.093	2.05029	0.182741	11.2196	3.26596e-29	2.00969e-27
ERLIN1	2014.28	1.16461	0.20897	5.57309	2.50262e-08	2.43154e-07
ERMP1	2391.48	-1.178	0.207457	-5.67829	1.36046e-08	1.38006e-07
ERO1B	1965.48	2.41982	0.262278	9.22614	2.80557e-20	9.22776e-19
ERP27	78.7715	-1.29003	0.386728	-3.33575	0.000850682	0.00355162
ERRFI1	5305.05	4.53907	0.258284	17.574	3.89969e-69	1.5367e-66
ERV3-1	362.724	-1.44703	0.274185	-5.27759	1.30894e-07	1.14769e-06
ERVMER61-1	60.209	1.82716	0.455452	4.01175	6.02702e-05	0.000323891
ERVW-1	37.0411	-1.99965	0.573879	-3.48444	0.000493172	0.00218688
ESCO2	616.876	5.14957	0.415507	12.3934	2.83588e-35	2.55991e-33
ESM1	18.032	8.36477	2.05367	4.07309	4.63926e-05	0.000255203
ESPL1	750.623	3.69894	0.902366	4.09916	4.14654e-05	0.000230637
ESRP1	1191.26	-4.03694	0.288854	-13.9757	2.19363e-44	3.21069e-42
ESYT3	40.6665	1.43932	0.499686	2.88045	0.00397106	0.0138429
ETF1	3551.11	1.22425	0.170417	7.18387	6.77641e-13	1.14567e-11
ETFBKMT	72.8698	-1.01733	0.391486	-2.59862	0.00935986	0.0290019
ETS1	14306.5	-1.14295	0.246202	-4.64232	3.44517e-06	2.36341e-05
ETS2	586.867	1.95118	0.275489	7.0826	1.41476e-12	2.30078e-11
ETV1	3237.93	4.97871	0.415508	11.9822	4.40301e-33	3.56609e-31
ETV4	3440.61	7.58369	0.272907	27.7885	5.96988e-170	2.03881e-166
ETV5	7217.83	6.82884	0.212559	32.1268	1.86231e-226	1.27202e-222
ETV5-AS1	12.056	7.37223	1.72304	4.27863	1.88048e-05	0.000112538
EVA1C	307.406	1.17099	0.260728	4.49124	7.08111e-06	4.59611e-05
EVI2A	285.556	1.55115	0.312062	4.97065	6.67304e-07	5.19914e-06
EVL	898.969	-1.26915	0.298417	-4.25293	2.10993e-05	0.000124847
EWSAT1	112.495	3.61942	0.450577	8.03286	9.52226e-16	2.1632e-14
EXD3	173.753	-1.10854	0.314938	-3.51988	0.000431749	0.00194354
EXO1	822.925	4.91736	0.346459	14.1932	1.00967e-45	1.65514e-43
EXO5	123.759	1.03837	0.367682	2.82411	0.00474119	0.0161677
EXOC6B	850.628	-1.0652	0.183256	-5.81266	6.14877e-09	6.51808e-08
EXOSC2	837.362	1.38457	0.204231	6.7794	1.20678e-11	1.78285e-10
EXOSC3	446.534	1.13306	0.221519	5.11494	3.13845e-07	2.58753e-06
EXOSC4	533.069	1.05768	0.256746	4.11955	3.79612e-05	0.000213288
EXOSC5	218.758	2.24058	0.301658	7.42755	1.10631e-13	2.05822e-12
EXOSC8	1069.47	2.53811	0.241071	10.5285	6.3865e-26	3.23925e-24
EZH2	893.108	2.45993	0.287722	8.54967	1.2344e-17	3.35466e-16
F11R	180.725	-2.57256	0.420616	-6.11618	9.58446e-10	1.13392e-08
F12	33.8046	2.44158	0.633708	3.85285	0.000116749	0.000592741
F2RL2	648.906	1.52056	0.213755	7.11355	1.13093e-12	1.87038e-11
F3	84.8638	1.69362	0.518263	3.26788	0.00108357	0.00440719
FAAP24	96.9489	1.26737	0.374762	3.3818	0.000720137	0.00306165
FABP5	39.4137	2.4617	0.713604	3.44967	0.000561279	0.00245594
FADS3	1164	1.36459	0.218998	6.23108	4.63225e-10	5.69744e-09
FAHD2B	72.8239	-1.60876	0.466236	-3.45052	0.000559514	0.00244927
FAHD2CP	82.7986	-2.32015	0.45942	-5.05017	4.41423e-07	3.53466e-06
FAIM	254.354	1.24558	0.258785	4.81318	1.4855e-06	1.08325e-05
FAM107B	234.615	1.78465	0.260135	6.86046	6.86408e-12	1.04264e-10
FAM110B	221.896	1.42648	0.302026	4.72302	2.32363e-06	1.64355e-05
FAM111B	136.671	4.62382	0.578907	7.98715	1.38093e-15	3.08242e-14
FAM117A	308.926	-1.86748	0.396676	-4.70783	2.50372e-06	1.76241e-05
FAM124A	112.659	-1.08277	0.45338	-2.38822	0.0169303	0.0481096
FAM129A	28141.1	-1.52359	0.194678	-7.82618	5.02899e-15	1.06127e-13
FAM129B	9078.61	2.0313	0.139892	14.5204	8.99533e-48	1.64574e-45
FAM131B	364.887	1.44759	0.292601	4.94731	7.52446e-07	5.81825e-06
FAM13A-AS1	40.4137	-3.05528	0.630239	-4.84781	1.24833e-06	9.25118e-06
FAM151B	58.9098	-1.59147	0.438592	-3.62858	0.00028498	0.00133597
FAM162A	410.684	-1.06279	0.227428	-4.67307	2.96736e-06	2.06326e-05
FAM167A	343.349	1.45463	0.41314	3.52092	0.000430059	0.00193763
FAM167B	260.453	-2.4056	0.258619	-9.30171	1.38201e-20	4.68853e-19
FAM169A	127.511	2.8671	0.378899	7.56693	3.82156e-14	7.48638e-13
FAM171A2	320.611	-1.95096	0.400164	-4.87542	1.08579e-06	8.1558e-06
FAM172A	845.181	-1.28519	0.193727	-6.63402	3.26658e-11	4.58777e-10
FAM177A1	1364.49	-1.06915	0.218744	-4.88768	1.02033e-06	7.7121e-06
FAM180B	25.8704	-1.97007	0.79367	-2.48223	0.0130564	0.0384726
FAM189A2	752.648	-2.73294	0.352784	-7.74679	9.42468e-15	1.93702e-13
FAM198B	2529.51	-2.63502	0.285382	-9.2333	2.6243e-20	8.67332e-19
FAM198B-AS1	65.5031	-1.26712	0.487239	-2.60062	0.00930553	0.028869
FAM19A2	440.162	1.97188	0.270383	7.29292	3.03303e-13	5.33017e-12
FAM19A5	32.4884	6.68325	1.15229	5.79998	6.63241e-09	7.00901e-08
FAM207A	90.9652	1.30758	0.376111	3.47657	0.000507866	0.00224427
FAM208B	3299.71	1.02362	0.279589	3.66114	0.000251092	0.0011946
FAM20C	10591.5	3.37207	0.236737	14.2439	4.88931e-46	8.21203e-44
FAM210A	2491.12	3.23834	0.188243	17.203	2.52102e-66	8.9066e-64
FAM214A	1544.86	-1.85992	0.226813	-8.20026	2.39866e-16	5.78245e-15
FAM216A	165.04	1.00912	0.339917	2.96872	0.00299047	0.0107807
FAM222A	400.101	-1.19116	0.345429	-3.44834	0.000564033	0.00246588
FAM227B	87.8748	-1.21933	0.362321	-3.36533	0.000764508	0.00323267
FAM228B	116.648	-1.21955	0.36924	-3.30285	0.00095707	0.00394832
FAM229A	167.68	-1.56458	0.300945	-5.19889	2.00485e-07	1.70816e-06
FAM241A	174.591	2.79248	0.326637	8.54918	1.23961e-17	3.36436e-16
FAM43A	2123.6	2.48611	0.199506	12.4613	1.21347e-35	1.1406e-33
FAM53B	2587.66	-2.31213	0.24584	-9.40502	5.20227e-21	1.84183e-19
FAM69A	186.872	-2.58189	0.334644	-7.71533	1.20665e-14	2.4627e-13
FAM69C	245.385	-5.25564	0.496554	-10.5842	3.52636e-26	1.81555e-24
FAM71F2	79.1457	-1.43584	0.377485	-3.80371	0.000142544	0.000712409
FAM72A	45.6243	2.04387	0.512516	3.98792	6.66558e-05	0.000355411
FAM72B	41.6973	2.74858	0.654416	4.20005	2.66856e-05	0.000154424
FAM72D	23.1589	2.80522	0.861626	3.25572	0.00113104	0.00457666
FAM83D	1181.17	3.45705	1.13585	3.04359	0.00233772	0.00867636
FAM83G	1097.8	1.21845	0.156765	7.77244	7.69883e-15	1.59511e-13
FAM84B	3737.67	2.54974	0.192696	13.2319	5.73975e-40	6.64481e-38
FAM86B1	31.1331	1.83447	0.669489	2.74011	0.0061419	0.0202467
FAM86B2	11.4819	3.98353	1.17629	3.38651	0.000707874	0.00301372
FAM86B3P	117.095	1.80692	0.364564	4.95639	7.18161e-07	5.56785e-06
FAM86C1	95.3315	1.36214	0.465594	2.9256	0.00343795	0.0121879
FAM86DP	935.005	2.50047	0.206507	12.1084	9.53715e-34	8.10895e-32
FAM86EP	25.8331	2.05608	0.650204	3.1622	0.0015658	0.00610094
FAM86HP	39.5067	1.87366	0.55286	3.38902	0.000701417	0.00299058
FAM86JP	72.8882	1.48127	0.4474	3.31083	0.000930187	0.00384904
FAM98B	1969.5	1.00277	0.151925	6.60045	4.09925e-11	5.6832e-10
FANCA	429.576	4.2196	0.385023	10.9593	5.99345e-28	3.38324e-26
FANCB	271.78	2.46641	0.383114	6.4378	1.21217e-10	1.60146e-09
FANCC	431.366	1.12486	0.249126	4.51521	6.32527e-06	4.13697e-05
FANCD2	1251.73	4.1089	0.436232	9.41907	4.55087e-21	1.6246e-19
FANCG	444.503	2.03704	0.339001	6.00894	1.86743e-09	2.13297e-08
FANCI	1401.12	3.51445	0.305441	11.5062	1.22835e-30	8.33446e-29
FAP	869.664	-1.3989	0.232913	-6.0061	1.90036e-09	2.16938e-08
FARP1	3174.47	1.30163	0.323065	4.02901	5.60119e-05	0.000303257
FARSA	2147.4	1.08785	0.160596	6.77386	1.25394e-11	1.84719e-10
FARSB	511.011	2.15267	0.217418	9.90109	4.1175e-23	1.75045e-21
FASN	31333.2	1.14433	0.210405	5.43871	5.36682e-08	4.98285e-07
FAT1	19107.4	1.00207	0.241065	4.15686	3.22657e-05	0.000183758
FAT4	202.548	-2.74136	0.285641	-9.59722	8.21279e-22	3.12223e-20
FAXDC2	1223.64	-2.35611	0.223531	-10.5405	5.62282e-26	2.8661e-24
FBLN2	24.9395	-2.20187	0.794896	-2.77001	0.00560538	0.0186817
FBN1	8688.33	-1.71398	0.143978	-11.9044	1.12269e-32	8.84806e-31
FBXL13	48.2324	1.48924	0.611524	2.43528	0.0148801	0.0430782
FBXL2	451.849	-1.04842	0.243318	-4.30884	1.6411e-05	9.91679e-05
FBXL4	169.314	-1.03545	0.262216	-3.94884	7.8531e-05	0.000412318
FBXO2	34.9949	-1.44275	0.588497	-2.45159	0.0142226	0.0414324
FBXO32	3851.34	-1.38655	0.248661	-5.57607	2.46013e-08	2.39367e-07
FBXO33	275.957	-1.25171	0.279432	-4.47949	7.48225e-06	4.82894e-05
FBXO43	63.4381	3.09794	0.748021	4.14152	3.45012e-05	0.00019551
FBXO44	922.172	-1.36835	0.239452	-5.71449	1.10036e-08	1.12963e-07
FBXO45	1339.57	1.20679	0.199307	6.05491	1.40497e-09	1.62743e-08
FBXO48	83.4766	1.81592	0.376731	4.82022	1.43403e-06	1.04833e-05
FCER1G	14.5192	2.92306	0.966639	3.02394	0.00249504	0.00919253
FCHO2	1005.6	-1.4231	0.199907	-7.1188	1.08875e-12	1.80644e-11
FDX1	260.573	1.25073	0.248501	5.03311	4.82585e-07	3.84623e-06
FEN1	1574.98	2.76489	0.282578	9.78453	1.3121e-22	5.36651e-21
FER1L4	72.0004	-2.53747	0.486537	-5.21536	1.83464e-07	1.57164e-06
FGD4	1661.22	-3.00099	0.235121	-12.7636	2.6191e-37	2.67005e-35
FGD6	204.82	-1.91749	0.406474	-4.71737	2.3891e-06	1.68636e-05
FGF1	904.348	-3.2057	0.230924	-13.8821	8.13717e-44	1.13428e-41
FGF13	979.599	1.93099	0.380917	5.06932	3.99245e-07	3.22084e-06
FGF2	648.529	2.18262	0.250209	8.72321	2.70416e-18	7.70666e-17
FGF7	21.8089	-3.81041	0.945748	-4.02899	5.60162e-05	0.000303257
FGFBP2	718.604	-2.59002	0.822992	-3.14708	0.00164908	0.00638657
FGFRL1	1010.43	5.92585	0.289278	20.485	2.93257e-93	2.00304e-90
FHDC1	3205.75	-1.28076	0.262767	-4.87412	1.09293e-06	8.20641e-06
FHL2	497.179	2.18781	0.302276	7.2378	4.56028e-13	7.8591e-12
FHOD3	919.487	-1.39906	0.246175	-5.68318	1.3221e-08	1.34247e-07
FIGN	431.075	-1.46778	0.201037	-7.30106	2.85514e-13	5.03916e-12
FIGNL1	970.713	2.44349	0.322126	7.5855	3.31204e-14	6.51941e-13
FIP1L1	911.117	1.16794	0.322891	3.61714	0.000297873	0.00138784
FJX1	431.785	2.60706	0.232461	11.215	3.44029e-29	2.11063e-27
FKBP11	1924.68	-1.2403	0.170922	-7.25652	3.9719e-13	6.90316e-12
FKBP1B	73.8346	-1.03441	0.431642	-2.39646	0.0165542	0.0471849
FKBP5	440.363	2.1962	0.226122	9.71244	2.66879e-22	1.06187e-20
FKBP7	549.91	-1.51285	0.225565	-6.70695	1.98731e-11	2.84172e-10
FLCN	2755.67	-1.2199	0.221724	-5.50191	3.75693e-08	3.55416e-07
FLG2	68.1466	-1.2629	0.522815	-2.41557	0.0157107	0.0451766
FLJ12825	23.1528	-1.64743	0.672532	-2.4496	0.0143016	0.0416329
FLJ42351	212.661	2.54175	0.278271	9.13409	6.59603e-20	2.07937e-18
FLRT1	1715.87	-1.82737	0.24657	-7.41116	1.25197e-13	2.30702e-12
FLRT2	306.373	5.63235	0.441057	12.7701	2.40781e-37	2.46692e-35
FLT1	3812.17	1.42142	0.324307	4.38296	1.17076e-05	7.26973e-05
FLVCR2	147.428	-2.25102	0.425517	-5.29007	1.22267e-07	1.07527e-06
FMN2	2812.88	-1.17173	0.257561	-4.54932	5.38198e-06	3.569e-05
FMNL1	506.168	-1.3033	0.267469	-4.8727	1.10085e-06	8.25379e-06
FMNL2	11529.2	-1.2667	0.165211	-7.66721	1.75783e-14	3.54524e-13
FMNL3	1459.68	1.07499	0.254976	4.21603	2.48645e-05	0.000145032
FMO4	92.1083	-1.43866	0.394654	-3.64537	0.000267006	0.00126065
FMO5	134.634	-1.88484	0.295068	-6.3878	1.68287e-10	2.17976e-09
FN3K	875.057	-1.77566	0.356306	-4.98352	6.24363e-07	4.88874e-06
FNBP1	1336.75	-1.29361	0.169376	-7.63751	2.21459e-14	4.42292e-13
FNIP1	2004.37	-1.13509	0.176198	-6.44213	1.17805e-10	1.56141e-09
FNTB	1004.86	-1.59945	0.205108	-7.79808	6.28547e-15	1.31281e-13
FOS	627.185	2.89387	0.259803	11.1387	8.12676e-29	4.7715e-27
FOSB	117.21	3.95791	0.5164	7.66441	1.79649e-14	3.61611e-13
FOSL1	7644.42	6.16166	0.381763	16.14	1.33485e-58	3.69627e-56
FOSL2	4641.6	-1.91867	0.359593	-5.33567	9.51912e-08	8.50289e-07
FOXC1	1564.37	2.98405	0.290365	10.2769	8.95644e-25	4.1901e-23
FOXC2	201.962	3.06307	0.784933	3.90234	9.52674e-05	0.000491843
FOXD1	519.823	-1.12516	0.254621	-4.41894	9.91839e-06	6.25925e-05
FOXD2	263.394	1.09247	0.371181	2.94323	0.0032481	0.0115852
FOXD2-AS1	143.368	1.15038	0.389466	2.95374	0.00313946	0.0112506
FOXD3	4253.28	-1.80758	0.22343	-8.09015	5.95895e-16	1.37972e-14
FOXD3-AS1	264.472	-1.39776	0.241777	-5.7812	7.41694e-09	7.7819e-08
FOXF1	119.536	2.16969	0.426264	5.09002	3.58017e-07	2.9216e-06
FOXM1	2917.19	2.58709	0.313273	8.25825	1.47829e-16	3.66284e-15
FOXN3	1201.53	-1.93891	0.155071	-12.5034	7.15598e-36	6.85202e-34
FOXO1	2181.75	-1.20793	0.215366	-5.60875	2.03788e-08	2.01148e-07
FOXO3	123.014	-2.21918	0.375114	-5.916	3.29857e-09	3.63392e-08
FOXO3B	135.047	-1.14059	0.315056	-3.62026	0.000294302	0.00137276
FOXO4	637.614	-1.72141	0.191466	-8.99068	2.45703e-19	7.46987e-18
FREM1	2970.18	1.67669	0.130291	12.8688	6.74143e-38	7.04789e-36
FRG2DP	569.389	-2.86805	0.348301	-8.23439	1.80478e-16	4.42366e-15
FRMD4A	11625.4	1.66529	0.182098	9.14505	5.96032e-20	1.89353e-18
FRMD6-AS1	56.4798	-1.16694	0.470443	-2.48052	0.0131191	0.0386184
FRMPD4	176.225	-2.799	0.378254	-7.39977	1.36417e-13	2.50252e-12
FSD1	148.865	1.9408	0.387863	5.00383	5.62014e-07	4.44814e-06
FSIP1	42.271	1.62255	0.480598	3.37611	0.000735192	0.00312224
FSIP2	53.3912	-1.39009	0.512703	-2.71129	0.00670217	0.0218337
FST	2745.36	3.58589	0.329629	10.8786	1.45846e-27	8.05531e-26
FSTL1	15942.2	-1.67898	0.178294	-9.41692	4.64503e-21	1.65533e-19
FSTL3	1325.1	-1.08393	0.350392	-3.09349	0.00197815	0.00749664
FSTL5	46.8827	-3.75289	0.680818	-5.51233	3.54122e-08	3.35785e-07
FTCDNL1	39.3203	1.28702	0.511924	2.51408	0.0119345	0.0356278
FTLP2	786.006	-1.11247	0.381831	-2.91351	0.0035739	0.0126111
FTSJ1	801.521	1.4712	0.171148	8.5961	8.24685e-18	2.2622e-16
FUCA1	553.28	-1.73337	0.240597	-7.20447	5.82695e-13	9.90872e-12
FUT1	92.3524	3.26528	0.474583	6.88031	5.97206e-12	9.146e-11
FUT10	432.836	-1.09813	0.188817	-5.81585	6.03281e-09	6.40178e-08
FUT2	34.7988	-2.23422	0.580474	-3.84895	0.000118625	0.000601072
FUT8	975.811	-1.08512	0.266214	-4.07611	4.57948e-05	0.000252118
FXYD5	2103.03	1.03682	0.141324	7.33652	2.19227e-13	3.9336e-12
FZD1	5260.81	1.51847	0.223364	6.7982	1.05936e-11	1.57643e-10
FZD2	367.549	-1.84293	0.202605	-9.09617	9.35759e-20	2.90805e-18
FZD3	972.526	-1.68858	0.262476	-6.43327	1.24885e-10	1.64567e-09
FZD6	5255.42	1.06168	0.244796	4.33699	1.44448e-05	8.80395e-05
FZD7	2101.47	1.44798	0.206299	7.01883	2.23728e-12	3.55932e-11
G2E3	730.349	1.15915	0.331294	3.49886	0.000467244	0.00208363
G3BP1	6139.99	2.07941	0.211556	9.82911	8.43628e-23	3.49935e-21
GAA	6348.91	-1.05232	0.27174	-3.87251	0.00010772	0.000550445
GAB1	1647.15	-2.53341	0.267592	-9.46741	2.86863e-21	1.03488e-19
GAB4	8.87926	-4.28151	1.79448	-2.38593	0.0170359	0.0483761
GABARAP	391.331	-1.11595	0.289868	-3.84987	0.000118179	0.000599262
GABBR1	1974.26	-1.16359	0.159092	-7.31395	2.59402e-13	4.5981e-12
GABPB1	779.392	1.87101	0.261764	7.14771	8.82396e-13	1.47964e-11
GAD1	1241.93	-3.11928	0.196559	-15.8694	1.03219e-56	2.64383e-54
GADD45A	1088.52	1.96195	0.208629	9.40403	5.25139e-21	1.85528e-19
GADD45B	1713.21	-1.21532	0.353169	-3.44118	0.000579191	0.00252354
GAL3ST4	137.928	2.8167	0.378316	7.44537	9.66709e-14	1.81566e-12
GALE	523.958	2.14503	0.227105	9.44508	3.5512e-21	1.27439e-19
GALK2	782.249	-1.11739	0.179945	-6.20962	5.31136e-10	6.47442e-09
GALNT18	133.078	1.66402	0.353652	4.70524	2.53572e-06	1.78126e-05
GALNT3	304.61	-3.55674	0.387341	-9.18243	4.21462e-20	1.36217e-18
GALT	713.531	-1.26084	0.264124	-4.77368	1.80888e-06	1.3001e-05
GANC	1021.5	-1.09878	0.243266	-4.51678	6.27866e-06	4.11173e-05
GAP43	147.232	1.8262	0.618663	2.95184	0.00315886	0.0113082
GAPDH	36747.7	1.30325	0.191025	6.8224	8.95337e-12	1.34406e-10
GAPDHP1	946.533	1.35825	0.439106	3.09322	0.00197997	0.00749936
GAPDHP14	77.9173	1.95508	0.405816	4.81765	1.45257e-06	1.06037e-05
GAR1	398.158	1.64238	0.268984	6.10587	1.0224e-09	1.20611e-08
GAREM1	1015.48	-1.50198	0.345276	-4.35009	1.36084e-05	8.32886e-05
GARNL3	148.531	-1.70588	0.430067	-3.96655	7.29202e-05	0.000385503
GARS	9487.13	3.38666	0.187486	18.0635	6.1747e-73	2.63595e-70
GARS-DT	1732.04	-1.151	0.155525	-7.40072	1.35448e-13	2.48697e-12
GART	1458.52	1.64581	0.261026	6.30516	2.87894e-10	3.64601e-09
GAS1	2083.2	-1.20508	0.293641	-4.10391	4.06227e-05	0.000226688
GAS1RR	22.8939	-2.86344	1.0158	-2.81889	0.00481906	0.016395
GATA2-AS1	344.853	-1.00449	0.276002	-3.63945	0.000273219	0.00128732
GATA3	8.67062	4.68766	1.49531	3.13491	0.00171906	0.0066325
GATA6	212.057	1.84871	0.261601	7.06692	1.58414e-12	2.55797e-11
GBP1	14611.4	-1.23115	0.196231	-6.27395	3.51993e-10	4.39798e-09
GBP2	11340.8	-1.06792	0.246874	-4.32578	1.51993e-05	9.23905e-05
GBP5	1097.71	1.78953	0.24526	7.29646	2.95433e-13	5.20079e-12
GBX2	13.4387	5.33272	1.66563	3.20162	0.00136658	0.00540174
GCAT	285.737	1.18932	0.308315	3.8575	0.000114554	0.000582607
GCLM	777.571	1.44975	0.276192	5.24907	1.5287e-07	1.32394e-06
GCNA	95.148	1.1209	0.330644	3.39006	0.000698781	0.00298117
GCNT1P3	46.9841	2.15968	0.52482	4.11508	3.87037e-05	0.000216866
GCNT2	693.212	-1.24372	0.168362	-7.38718	1.49974e-13	2.74631e-12
GCSAM	18.8426	2.20767	0.905643	2.43769	0.0147816	0.0428356
GCSH	142.906	1.14965	0.300399	3.82707	0.000129675	0.00065319
GCSHP5	154.299	1.56374	0.386686	4.04396	5.25555e-05	0.000286109
GDF11	2975.74	-1.47933	0.166591	-8.88004	6.68376e-19	1.98201e-17
GDF15	5067.34	5.73339	0.24353	23.5428	1.48727e-122	1.90473e-119
GDPD1	136.751	-1.17643	0.291138	-4.04079	5.32709e-05	0.000289465
GDPD3	41.4227	-3.12519	0.590077	-5.29625	1.18205e-07	1.04133e-06
GDPD5	1617.78	-2.07539	0.257855	-8.04867	8.37004e-16	1.90567e-14
GEM	887.74	2.58156	0.346381	7.45295	9.12749e-14	1.72062e-12
GEMIN2	136.255	1.79495	0.311007	5.7714	7.86171e-09	8.21491e-08
GEMIN4	924.894	1.44952	0.253934	5.70826	1.14138e-08	1.1694e-07
GEN1	1100.92	1.31161	0.355105	3.69359	0.000221112	0.00106307
GFOD1	134.448	1.13571	0.338638	3.35377	0.000797174	0.00335419
GFPT1	2417.76	1.16766	0.266507	4.38136	1.17941e-05	7.31453e-05
GFRA1	50.5136	-2.58358	0.724543	-3.56581	0.000362738	0.00166172
GGCT	764.475	1.45737	0.168359	8.65632	4.87234e-18	1.35651e-16
GGT1	42.5535	-2.29432	0.652494	-3.51624	0.000437713	0.00196692
GIMAP2	281.955	-1.73994	0.231408	-7.51892	5.52321e-14	1.06369e-12
GINS1	591.579	4.08484	0.328268	12.4436	1.51492e-35	1.41101e-33
GINS2	394.568	4.32804	0.384259	11.2633	1.99084e-29	1.26298e-27
GINS3	282.329	2.17876	0.324614	6.71185	1.92172e-11	2.75563e-10
GINS4	791.778	3.49282	0.296275	11.7891	4.44107e-32	3.34566e-30
GIPR	114.605	-4.17847	0.535841	-7.79796	6.29144e-15	1.31281e-13
GJA1	14.8694	-3.44203	0.917928	-3.74978	0.000176989	0.00086929
GJA1P1	60.0115	-2.40557	0.7528	-3.19549	0.00139593	0.0055082
GJA3	1915.59	-1.80536	0.216726	-8.33015	8.07391e-17	2.03747e-15
GJB1	448.968	8.16974	0.629995	12.9679	1.85953e-38	1.98457e-36
GLCE	1702.82	1.13261	0.1606	7.05236	1.75914e-12	2.82939e-11
GLDC	1007.93	3.29748	0.218635	15.0821	2.1232e-51	4.53193e-49
GLDCP1	108.433	3.26043	0.414679	7.86254	3.76429e-15	8.05999e-14
GLI2	2976.78	2.19166	0.217773	10.064	7.9715e-24	3.55869e-22
GLI3	5215.1	-1.34003	0.129594	-10.3403	4.63281e-25	2.20769e-23
GLIPR2	334.302	-1.7257	0.255195	-6.76227	1.35846e-11	1.99257e-10
GLIS3	1134.21	-1.93503	0.212689	-9.09794	9.20614e-20	2.86692e-18
GLMP	2519.53	-1.2695	0.214685	-5.91329	3.35338e-09	3.68974e-08
GLRX2	2178.66	2.96866	0.195516	15.1837	4.53305e-52	1.00964e-49
GLRX3	621.475	1.31537	0.256534	5.12748	2.93638e-07	2.43601e-06
GLRX3P2	145.784	1.37752	0.285402	4.82659	1.38889e-06	1.01787e-05
GLUL	120.304	-1.89202	0.387025	-4.88863	1.01541e-06	7.68062e-06
GM2A	1745.68	-1.30742	0.19076	-6.85373	7.19471e-12	1.09044e-10
GMDS	590.13	1.20349	0.229613	5.24141	1.59354e-07	1.37661e-06
GMFG	31.9491	-1.63317	0.637075	-2.56355	0.0103609	0.0316259
GMNN	697.708	1.819	0.241877	7.52032	5.46407e-14	1.05329e-12
GMPS	2638.77	1.20365	0.198816	6.05409	1.41212e-09	1.63387e-08
GMPSP1	182.891	1.42368	0.323714	4.39796	1.09274e-05	6.82869e-05
GNAZ	208.957	1.9331	0.311292	6.20992	5.30106e-10	6.46572e-09
GNB3	55.3855	1.28815	0.529267	2.43384	0.0149396	0.0432139
GNG12	8281.01	1.90992	0.169538	11.2654	1.94425e-29	1.23726e-27
GNG4	526.705	2.82152	0.233858	12.0651	1.61463e-33	1.34493e-31
GNL3	1967.87	1.27556	0.15352	8.30873	9.67326e-17	2.42741e-15
GNPDA1	2532.01	-1.49225	0.172562	-8.64762	5.25863e-18	1.45811e-16
GNPNAT1	852.972	2.10378	0.221517	9.49715	2.15713e-21	7.89317e-20
GNPTAB	4798.79	-1.26897	0.199194	-6.37053	1.88379e-10	2.42925e-09
GOLGA8N	20.1519	-2.29696	0.867685	-2.64723	0.00811531	0.0256661
GOLGA8R	10.5944	-3.47332	1.23308	-2.81679	0.00485069	0.0164835
GOLGB1	3528.62	-1.16807	0.470139	-2.48452	0.0129725	0.0382749
GOLT1B	1794.1	1.19548	0.21926	5.45236	4.9707e-08	4.64453e-07
GORASP1	2707.91	-1.09981	0.140332	-7.83721	4.6066e-15	9.7615e-14
GOT1	1056.49	2.83996	0.206223	13.7713	3.7949e-43	5.04944e-41
GPAT3	2020.13	2.49591	0.287845	8.67103	4.2824e-18	1.19551e-16
GPATCH4	1018.2	1.84129	0.253985	7.24959	4.18033e-13	7.24083e-12
GPC1	5074.71	-1.29044	0.418545	-3.08315	0.00204824	0.00772508
GPC2	50.6976	1.51199	0.47493	3.1836	0.00145454	0.00570651
GPC3	37.4742	-1.32307	0.524958	-2.52034	0.0117242	0.0350871
GPC4	718.289	2.35256	0.228192	10.3096	6.37746e-25	3.01802e-23
GPCPD1	2453.95	1.04302	0.249919	4.17346	3.00013e-05	0.000172105
GPD1	13.1071	3.45223	0.997079	3.46235	0.000535489	0.00235264
GPD2	3117.7	1.02865	0.205601	5.0031	5.64146e-07	4.46329e-06
GPHN	1219.7	-1.35261	0.2553	-5.29812	1.17002e-07	1.03162e-06
GPM6A	31.3369	-1.51212	0.578668	-2.6131	0.00897259	0.0279695
GPM6B	2472.85	-1.95131	0.387868	-5.03085	4.88315e-07	3.88736e-06
GPN3	149.712	2.0016	0.397855	5.03099	4.87966e-07	3.88609e-06
GPNMB	90942.6	-1.49767	0.238991	-6.26662	3.68977e-10	4.59897e-09
GPR12	8.7708	4.85742	1.87731	2.58743	0.0096695	0.0297683
GPR137B	3425.08	-1.11284	0.18059	-6.16224	7.17245e-10	8.60988e-09
GPR153	1146.26	-1.14674	0.316113	-3.62763	0.00028604	0.0013391
GPR174	9.86201	5.77827	1.75433	3.29372	0.000988699	0.00406245
GPR180	5940.43	-1.77788	0.218356	-8.14212	3.8841e-16	9.16926e-15
GPR19	150.041	1.35956	0.350991	3.87348	0.000107294	0.000548405
GPR3	75.2544	3.85513	0.627669	6.14197	8.15024e-10	9.72665e-09
GPR37	175.208	1.22823	0.346687	3.54276	0.000395967	0.00180186
GPR39	91.0483	-1.6005	0.366728	-4.36427	1.2755e-05	7.84169e-05
GPR55	147.055	3.50272	0.389947	8.98255	2.64555e-19	8.00739e-18
GPR83	8.4993	4.908	1.68554	2.91182	0.00359327	0.0126642
GPR85	178.417	-2.24758	0.382713	-5.87275	4.28613e-09	4.62979e-08
GPR89B	65.677	-1.16886	0.473756	-2.46722	0.0136167	0.0398835
GPRC5A	1371.72	2.37225	0.370604	6.40103	1.54329e-10	2.00785e-09
GPSM2	584.858	1.23549	0.249898	4.94399	7.65387e-07	5.9094e-06
GPT2	1158.72	3.73539	0.219563	17.0128	6.59527e-65	2.17974e-62
GPX1	3798.72	1.02148	0.168321	6.06868	1.28966e-09	1.4998e-08
GPX1P1	551.124	1.1327	0.341122	3.32052	0.000898502	0.00373225
GRAMD1B	140.712	-1.20155	0.335541	-3.58092	0.000342386	0.00157518
GRAMD4	1626.86	1.10442	0.155921	7.0832	1.40868e-12	2.29271e-11
GRB10	8575.94	1.44897	0.162461	8.9189	4.70961e-19	1.40268e-17
GRB14	109.465	-4.26323	0.494495	-8.62137	6.61596e-18	1.82952e-16
GREB1	199.105	-2.20252	0.36732	-5.99619	2.02002e-09	2.29574e-08
GREM2	544.593	-4.3788	0.925358	-4.73201	2.22307e-06	1.57786e-05
GRIK2	86.1927	-2.90422	0.661668	-4.38924	1.13749e-05	7.08459e-05
GRIK3	164.001	-3.6128	0.49216	-7.34071	2.12467e-13	3.82264e-12
GRIN2C	64.2293	-1.63636	0.504986	-3.2404	0.00119362	0.00479858
GRK4	104.537	-1.81826	0.383201	-4.74493	2.08575e-06	1.48554e-05
GRK5	337.43	2.4307	0.338401	7.1829	6.82465e-13	1.15288e-11
GRN	13348.3	-1.15008	0.269556	-4.26657	1.98498e-05	0.000118204
GRPEL1	765.249	1.08132	0.179838	6.01277	1.82385e-09	2.08668e-08
GRPEL2	1008.57	2.57686	0.19659	13.1078	2.97188e-39	3.25651e-37
GRSF1	4693.01	1.54374	0.165257	9.34148	9.50006e-21	3.24443e-19
GSN-AS1	1548.27	-1.37536	0.261558	-5.25832	1.45381e-07	1.26443e-06
GSPT1	4558.55	1.02133	0.1311	7.79045	6.67697e-15	1.38866e-13
GSS	1634.85	1.55838	0.260181	5.9896	2.10351e-09	2.3827e-08
GSTCD	394.808	2.29697	0.273238	8.40649	4.22453e-17	1.08613e-15
GSTM2	196.995	-2.24894	0.309206	-7.27328	3.5085e-13	6.13942e-12
GSTM3	51.7737	-1.38133	0.468109	-2.95087	0.00316879	0.0113409
GTF2A1	2292.18	1.03832	0.164739	6.30282	2.92275e-10	3.69692e-09
GTF2H3	1143.8	1.64141	0.23088	7.10937	1.16578e-12	1.92334e-11
GTF2IRD2	95.2461	-1.4143	0.384562	-3.6777	0.00023535	0.00112572
GTF2IRD2B	76.4244	-1.74853	0.557999	-3.13357	0.00172691	0.00665904
GTPBP4	2041.3	1.6586	0.144681	11.4639	2.0038e-30	1.34623e-28
GTSE1	1412.37	3.07907	0.956203	3.2201	0.00128146	0.00511262
GVQW3	90.2335	-1.39609	0.359024	-3.88858	0.000100834	0.000518103
GXYLT2	905.334	-1.39247	0.294585	-4.72687	2.2801e-06	1.61554e-05
GYG1P3	66.1538	-1.37831	0.474067	-2.90743	0.00364418	0.012826
GYPC	2913.83	1.25373	0.165424	7.57889	3.48532e-14	6.84734e-13
GZF1	858.334	1.12196	0.243212	4.61308	3.96742e-06	2.69194e-05
H2AFV	3543.91	1.31644	0.168109	7.83084	4.84619e-15	1.02375e-13
H2AFVP1	151.588	1.32355	0.452434	2.92541	0.00344006	0.0121913
H2AFX	3099.28	3.39811	0.312561	10.8718	1.57056e-27	8.65119e-26
H2AFZ	3715.55	2.5096	0.213728	11.742	7.76056e-32	5.67613e-30
H2AFZP3	565.777	2.29559	0.268376	8.55364	1.19267e-17	3.24987e-16
H3F3B	25605.8	1.04266	0.210216	4.95994	7.05145e-07	5.47938e-06
HABP4	1308.67	-1.39399	0.232587	-5.99341	2.05489e-09	2.33149e-08
HACD1	196.006	-1.67885	0.364408	-4.60705	4.08423e-06	2.76387e-05
HARS	1273.65	1.40366	0.285862	4.91029	9.09432e-07	6.93789e-06
HAS2	907.705	1.36825	0.250314	5.46614	4.59952e-08	4.30753e-07
HAS3	140.11	2.91877	0.395512	7.37973	1.58609e-13	2.89408e-12
HASPIN	297.444	4.03683	0.42015	9.60807	7.39215e-22	2.82072e-20
HAT1	1126.38	1.03527	0.229755	4.50598	6.60669e-06	4.31414e-05
HAUS7	43.0784	2.32865	0.528494	4.40621	1.05197e-05	6.59202e-05
HAUS8	202.6	2.56946	0.392577	6.54512	5.94472e-11	8.05643e-10
HAX1	2081.97	1.79626	0.181813	9.87969	5.0989e-23	2.14102e-21
HCFC1R1	822.87	-1.00912	0.208939	-4.82975	1.36707e-06	1.00368e-05
HCFC2	481.285	-1.22596	0.241768	-5.07082	3.96101e-07	3.19925e-06
HCN1	19.8912	3.06532	0.847412	3.61728	0.000297716	0.00138742
HCN2	368.652	1.0077	0.206608	4.87736	1.07516e-06	8.08778e-06
HDAC5	3552.9	-1.19489	0.225273	-5.30416	1.13192e-07	1.00018e-06
HEATR1	2194.95	1.22169	0.250046	4.88586	1.02979e-06	7.77218e-06
HECTD3	1519.46	-1.6446	0.164066	-10.024	1.19532e-23	5.23361e-22
HECTD4	2558.24	-1.00581	0.152603	-6.59101	4.3683e-11	6.02767e-10
HELLPAR	63.3961	1.97073	0.715761	2.75333	0.00589924	0.0195537
HELLS	462.889	3.63132	0.311317	11.6644	1.93849e-31	1.37445e-29
HEPH	126.249	-1.45811	0.360969	-4.03944	5.35799e-05	0.000290836
HERC1	3877.92	-1.11319	0.311074	-3.57853	0.000345535	0.00158859
HERC3	783.755	-1.58628	0.173124	-9.16268	5.06236e-20	1.62336e-18
HERC6	1163.6	-1.21214	0.258155	-4.69539	2.66105e-06	1.86355e-05
HERPUD1	2282.13	1.86644	0.213815	8.7292	2.56482e-18	7.35019e-17
HES1	1253.85	2.20461	0.31212	7.06333	1.6256e-12	2.62078e-11
HEXDC	510.584	-1.08997	0.23117	-4.71502	2.41691e-06	1.70482e-05
HEY2	404.063	-1.99997	0.312806	-6.39365	1.61977e-10	2.10067e-09
HGH1	609.833	1.11605	0.190533	5.85751	4.69872e-09	5.03828e-08
HHIP	13.7461	4.84874	1.17891	4.11289	3.90735e-05	0.000218758
HHLA3	59.699	-1.32865	0.407746	-3.25853	0.00111992	0.00453613
HIBCH	294.724	-1.12017	0.264508	-4.23493	2.28622e-05	0.000134463
HIF1A	7299.35	1.87763	0.196099	9.57493	1.01927e-21	3.83932e-20
HIPK2	13762.8	2.12037	0.224484	9.44555	3.53533e-21	1.27092e-19
HIRIP3	629.7	1.46349	0.232591	6.2921	3.13205e-10	3.93977e-09
HIST1H1A	10.1723	3.58243	1.38541	2.58583	0.00971453	0.0298979
HIST1H1B	13.5552	3.42449	1.22124	2.8041	0.00504568	0.0170584
HIST1H1D	9.00264	4.48209	1.38752	3.23028	0.00123669	0.00495231
HIST1H1E	58.3253	2.65635	0.78426	3.38707	0.000706428	0.00300882
HIST1H2AC	239.145	-2.15219	0.30362	-7.08844	1.3563e-12	2.21449e-11
HIST1H2BD	40.25	-1.55335	0.532049	-2.91956	0.00350526	0.0123945
HIST1H2BH	76.8759	1.70314	0.582772	2.92247	0.00347262	0.0122897
HIST2H2BC	101.248	-1.35235	0.356772	-3.79051	0.00015034	0.000747362
HIST2H2BE	156.416	-2.10307	0.375084	-5.60693	2.05951e-08	2.03185e-07
HIST2H4B	25.6713	-1.6503	0.621511	-2.65531	0.00792366	0.0251532
HIST3H2A	175.416	-1.54769	0.367682	-4.20932	2.56145e-05	0.000149025
HIVEP3	1746.25	2.57457	0.212368	12.1231	7.96416e-34	6.79973e-32
HJURP	2429.62	4.46686	0.982732	4.54535	5.4844e-06	3.63105e-05
HK2	2131.34	1.89097	0.209311	9.03426	1.6512e-19	5.06508e-18
HLA-F-AS1	540.944	-3.41659	0.298046	-11.4633	2.01722e-30	1.35081e-28
HMBS	354.261	2.03654	0.302227	6.73844	1.60094e-11	2.32823e-10
HMGA1P1	6.76515	5.27026	1.86652	2.82357	0.00474915	0.0161922
HMGA1P2	1108.77	3.43822	0.297472	11.5581	6.71765e-31	4.65039e-29
HMGA1P3	49.982	3.24527	1.06178	3.05646	0.0022397	0.00836407
HMGA1P8	342.144	2.59181	0.57682	4.49327	7.01376e-06	4.55816e-05
HMGA2	4106.87	2.59803	0.205006	12.6729	8.35339e-37	8.47372e-35
HMGB1P21	43.5793	-1.48752	0.620091	-2.39887	0.0164456	0.046921
HMGB2	2662.19	3.27216	0.299429	10.928	8.46985e-28	4.74196e-26
HMGN2	1457.46	1.32236	0.296471	4.46033	8.18352e-06	5.24683e-05
HMMR	54.4796	2.3302	0.630781	3.69414	0.000220629	0.001061
HMX3	6.88852	4.50261	1.50173	2.99828	0.00271511	0.00990368
HNRNPA2B1	30203.2	1.29268	0.150481	8.59036	8.66945e-18	2.37494e-16
HNRNPA3P6	698.432	1.15586	0.262107	4.40987	1.03432e-05	6.4993e-05
HNRNPAB	2546.71	2.04357	0.330303	6.18696	6.1336e-10	7.41934e-09
HNRNPR	4962.68	1.21275	0.154983	7.82506	5.07398e-15	1.06966e-13
HOMER1	529.498	3.30538	0.23596	14.0082	1.38867e-44	2.06197e-42
HOMEZ	447.083	-1.24357	0.219049	-5.67712	1.36981e-08	1.38817e-07
HOTAIR	116.734	-1.46946	0.359108	-4.09197	4.27716e-05	0.000237195
HOXA3	1241.92	1.78127	0.285504	6.23904	4.40266e-10	5.42809e-09
HOXB-AS2	135.137	-1.32633	0.304703	-4.35284	1.34384e-05	8.22972e-05
HOXB13	469.869	-1.20723	0.218438	-5.52664	3.26413e-08	3.11965e-07
HOXB2	2538.36	1.6931	0.158694	10.669	1.42219e-26	7.51085e-25
HOXB9	1646.73	1.65156	0.196022	8.42541	3.59497e-17	9.28935e-16
HOXD12	13.2069	-2.47166	0.938908	-2.63249	0.00847619	0.0266348
HOXD8	853.809	-1.1346	0.204602	-5.54539	2.93306e-08	2.82564e-07
HOXD9	386.618	-1.11562	0.31296	-3.56475	0.000364207	0.0016677
HPGD	433.901	-3.56783	0.528892	-6.74585	1.52132e-11	2.22033e-10
HPRT1	741.958	1.60226	0.205571	7.79419	6.48214e-15	1.34985e-13
HPS5	2939.59	1.21404	0.202735	5.9883	2.12051e-09	2.3993e-08
HPSE	285.46	1.0744	0.237802	4.51802	6.24213e-06	4.08912e-05
HR	2888.73	2.286	0.286783	7.9712	1.57141e-15	3.4773e-14
HRCT1	80.867	-3.25287	0.463207	-7.0225	2.17939e-12	3.47263e-11
HRH1	412.191	2.24386	0.360604	6.2225	4.89306e-10	5.98947e-09
HRH2	47.0097	2.47558	0.634144	3.90381	9.46892e-05	0.000489351
HS1BP3	1665.26	-1.10421	0.153822	-7.1785	7.04808e-13	1.18671e-11
HS3ST3A1	125.38	5.27984	0.606592	8.70411	3.20069e-18	8.99662e-17
HS3ST3B1	6.93229	3.23622	1.32664	2.43941	0.0147112	0.0426638
HSD17B1P1	27.3917	-1.78426	0.631066	-2.82737	0.00469317	0.01602
HSD17B7	197.364	-1.79255	0.396954	-4.51577	6.30874e-06	4.12839e-05
HSD17B7P2	37.5976	-2.06288	0.721968	-2.85729	0.0042727	0.0147568
HSD3B7	89.491	-1.97373	0.383532	-5.14619	2.65828e-07	2.22239e-06
HSD3BP5	69.6832	2.19331	0.463914	4.72784	2.26921e-06	1.6095e-05
HSF4	445.858	-1.53587	0.234562	-6.54785	5.83731e-11	7.93186e-10
HSP90AB3P	2750.51	1.34127	0.392246	3.41946	0.000627461	0.0027108
HSP90AB7P	111.8	2.42211	0.799582	3.02922	0.00245188	0.00905712
HSPA12A	805.856	-1.44243	0.250098	-5.76745	8.04799e-09	8.39671e-08
HSPA13	2976.62	2.02943	0.224109	9.05555	1.35878e-19	4.1806e-18
HSPA14	678.648	1.27417	0.173774	7.33234	2.26164e-13	4.03687e-12
HSPA2	771.956	-1.82665	0.410773	-4.44686	8.7135e-06	5.55015e-05
HSPA4L	88.7077	1.1723	0.433141	2.70651	0.00679951	0.0221192
HSPA6	94.4619	1.1237	0.41006	2.74033	0.00613777	0.0202364
HSPA7	178.597	1.1732	0.356199	3.29367	0.000988897	0.00406245
HSPA9	5197.88	2.48266	0.178273	13.9262	4.3892e-44	6.24577e-42
HSPB1	5707.5	-1.15405	0.24336	-4.74215	2.11463e-06	1.50507e-05
HSPB1P1	84.3065	-1.27073	0.477723	-2.65997	0.00781482	0.0248732
HSPB3	12.3918	-6.73021	2.07466	-3.24401	0.0011786	0.00474566
HSPBP1	554.897	1.01859	0.197881	5.14748	2.64013e-07	2.21082e-06
HSPD1	4860.51	1.8928	0.199662	9.48002	2.54241e-21	9.26985e-20
HSPD1P1	159.356	1.46252	0.40521	3.60928	0.000307049	0.00142573
HSPD1P11	92.4012	-2.24702	0.451026	-4.98201	6.29256e-07	4.92516e-06
HSPE1	789.368	1.2372	0.210723	5.87121	4.32624e-09	4.66574e-08
HSPE1P2	114.497	1.06786	0.368152	2.90059	0.00372462	0.0130597
HSPG2	24324.4	-1.87823	0.215425	-8.71873	2.81329e-18	7.96232e-17
HSPH1	3695.06	1.24686	0.241308	5.16708	2.37785e-07	2.01009e-06
HTR2B	171.886	-4.9006	0.495957	-9.88111	5.02729e-23	2.11528e-21
HTR7	213.285	8.68547	0.935236	9.28693	1.58795e-20	5.33423e-19
HUNK	120.176	2.86934	0.404895	7.08662	1.37425e-12	2.24024e-11
HYAL1	83.4984	-1.91121	0.553541	-3.4527	0.000554999	0.00243054
HYKK	203.546	-1.64543	0.300395	-5.47754	4.31283e-08	4.05758e-07
HYOU1	6707.27	1.07182	0.41352	2.59195	0.00954335	0.0294818
IARS	6151.44	2.76854	0.247278	11.196	4.26414e-29	2.5851e-27
ID2-AS1	45.5249	-1.86375	0.756814	-2.46262	0.0137924	0.0403455
ID3	2650.58	-2.20653	0.437664	-5.04162	4.61618e-07	3.68628e-06
ID4	3374.29	1.37368	0.258662	5.3107	1.09205e-07	9.67449e-07
IDH3A	574.895	1.03978	0.227689	4.56665	4.95569e-06	3.30557e-05
IER2	1569.45	3.90952	0.21363	18.3004	8.21506e-75	3.74078e-72
IER3	7230.49	5.24459	0.242436	21.6329	8.80357e-104	8.59019e-101
IER5L	542.814	1.49326	0.309125	4.83062	1.36107e-06	9.99992e-06
IFI44	1424.63	-1.88495	0.287674	-6.55239	5.66248e-11	7.71988e-10
IFI44L	2053.33	-1.68053	0.299822	-5.6051	2.08136e-08	2.05143e-07
IFIT1	931.99	-2.14956	0.419415	-5.12513	2.97325e-07	2.46062e-06
IFIT2	4189.41	-2.80906	0.36226	-7.75425	8.88648e-15	1.83008e-13
IFIT3	5986.43	-1.40003	0.337766	-4.14497	3.39866e-05	0.0001927
IFITM10	148.386	-2.18853	0.467619	-4.68015	2.86665e-06	1.99934e-05
IFITM4P	6.76616	-3.30308	1.33501	-2.4742	0.0133534	0.0392181
IFNGR2	2452.35	1.45252	0.280032	5.18697	2.13741e-07	1.81282e-06
IFRD1	1528.74	1.44824	0.204328	7.08783	1.36235e-12	2.22261e-11
IFRD2	1421.18	2.58881	0.220479	11.7418	7.78386e-32	5.67613e-30
IFT27	469.847	-2.35763	0.246791	-9.55317	1.25781e-21	4.70325e-20
IFT81	508.32	-1.30925	0.190284	-6.88048	5.96494e-12	9.14193e-11
IGBP1	1267.08	-1.01514	0.214867	-4.7245	2.30687e-06	1.63226e-05
IGBP1P1	99.6934	-1.10773	0.428528	-2.58497	0.00973886	0.0299593
IGF1R	8886.35	1.04347	0.138009	7.56091	4.00264e-14	7.81593e-13
IGF2BP2	8379.46	1.05696	0.196884	5.36844	7.9419e-08	7.18171e-07
IGF2BP3	2718.97	1.2394	0.210771	5.8803	4.09525e-09	4.44704e-08
IGFBP3	2967.32	3.06015	0.252747	12.1076	9.63021e-34	8.15424e-32
IGFN1	6.66335	4.36017	1.81448	2.40299	0.0162618	0.0464855
IGIP	146.823	-1.19075	0.373263	-3.19011	0.0014222	0.00559892
IGSF11	487.277	-2.26387	0.439855	-5.14685	2.64896e-07	2.21731e-06
IKBIP	868.782	1.14156	0.254625	4.48332	7.34916e-06	4.75202e-05
IKZF2	442.887	-2.72594	0.323816	-8.41817	3.82412e-17	9.85661e-16
IL11	176.06	6.03805	0.563974	10.7063	9.51345e-27	5.05026e-25
IL11RA	455.48	-1.00097	0.236683	-4.22915	2.34575e-05	0.000137648
IL12A	91.3697	1.83077	0.436619	4.19306	2.75221e-05	0.00015895
IL13RA2	5452.59	1.52434	0.227479	6.70102	2.06972e-11	2.95167e-10
IL15RA	153.651	2.7131	0.334151	8.11939	4.68522e-16	1.09845e-14
IL16	1124.21	2.14737	0.251934	8.52357	1.54715e-17	4.13874e-16
IL17RC	2383.13	-1.66803	0.254188	-6.56217	5.3029e-11	7.25863e-10
IL17RD	325.894	-1.32569	0.28033	-4.72905	2.25577e-06	1.60052e-05
IL1R1	61.3168	2.06417	0.500834	4.12147	3.76458e-05	0.000211574
IL1RAP	8302.41	1.8924	0.167655	11.2875	1.51326e-29	9.72047e-28
IL20RB	23.9126	2.62616	0.65917	3.98405	6.77511e-05	0.000360385
IL24	19.2216	3.01156	1.03118	2.9205	0.00349475	0.0123595
IL27RA	268.561	1.80646	0.285462	6.32819	2.48048e-10	3.16092e-09
IL34	22.0288	-2.11545	0.79005	-2.67761	0.00741494	0.0237777
IL6R	3314.01	-1.68055	0.210526	-7.98259	1.43295e-15	3.19505e-14
ILF2	2736.33	1.36766	0.318134	4.29901	1.71562e-05	0.000103184
ILF3	13924.7	1.08928	0.154123	7.06759	1.57645e-12	2.54756e-11
IMMP2L	508.667	-1.65599	0.289453	-5.72112	1.05826e-08	1.08969e-07
IMP4	1424.03	1.04914	0.155359	6.75301	1.44806e-11	2.11979e-10
IMPG2	46.4279	-2.47733	0.534503	-4.63483	3.57235e-06	2.44257e-05
[truncated: 2,290 more rows]
